# Supplementary material for: Changes in Higher-Order Chromosomal Structure of Klebsiella pneumoniae Under Simulated Microgravity
Source: Front Microbiol. 2022 May 30;13:879321. doi: 10.3389/fmicb.2022.879321 (PMC9197264; doi:10.3389/fmicb.2022.879321)
Supplement: Supplementary file 4 [file Table_1.XLSX]

## Sheet: up-regulated genes
Supplementary Table 1 up-regulated genes of M1 compared with WT
GeneID	GeneProducts	Length	WT-rep1_expression	WT-rep2_expression	M1-rep1_expression	M1-rep2_expression	log2FoldChange
KPHS_01130	hypothetical protein	132	0	0	21	21	5.36872
KPHS_01250	putative amidohydrolase 2	999	2	1	18	18	2.28157
KPHS_02220	hypothetical protein	120	0	3	7	7	1.85188
KPHS_02890	hypothetical protein	120	0	3	6	6	1.5009
KPHS_02900	prepilin peptidase dependent protein C	231	0	0	6	6	3.56451
KPHS_02960	putrescine/spermidine ABC transporter ATPase	1083	13	27	80	80	1.45135
KPHS_03100	hypothetical protein	126	0	0	3	3	2.57451
KPHS_03570	hypothetical protein	114	0	13	30	30	1.81541
KPHS_03840	microcin H47 secretion protein	1287	4	4	38	38	1.7539
KPHS_03850	hypothetical protein	366	0	5	16	16	1.67982
KPHS_03860	hypothetical protein	1035	0	8	20	20	2.2892
KPHS_03890	type 1 fimbrial protein	564	3	17	30	30	1.39004
KPHS_03900	hypothetical protein	645	0	16	54	54	1.83177
KPHS_04080	hypothetical protein	201	10	13	42	42	1.07924
KPHS_04730	hypothetical protein	117	0	0	3	3	2.57451
KPHS_04770	hypothetical protein	132	0	12	20	20	1.35781
KPHS_05270	hypothetical protein	162	1	3	11	11	1.14475
KPHS_05450	hypothetical protein	150	1	4	16	16	1.5375
KPHS_05500	phage immunity repressor protein	195	11	11	38	38	1.5125
KPHS_05570	phospholipase D	228	6	5	18	18	1.36293
KPHS_05580	Hcp1 family type VI secretion system effector	216	1	1	7	7	1.33245
KPHS_05600	hypothetical protein	675	3	0	13	13	1.8536
KPHS_06230	hypothetical protein	624	20	53	172	172	1.6514
KPHS_06720	hypothetical protein	723	3	19	44	44	1.52157
KPHS_07150	hypothetical protein	378	7	10	33	33	1.0329
KPHS_07440	putative citrate lyase synthetase	1029	0	9	30	30	2.4117
KPHS_07450	citrate lyase subunit gamma	294	0	13	17	17	1.03403
KPHS_07960	hypothetical protein	120	0	0	6	6	4.67335
KPHS_08290	putative major pilin subunit	432	8	9	24	24	1.54564
KPHS_08770	pullulanase N protein	747	4	18	20	20	1.07191
KPHS_08820	pullulanase I protein	366	3	11	22	22	1.61051
KPHS_08890	hypothetical protein	138	0	2	5	5	1.90486
KPHS_10230	putative inner membrane permease of ABC transporter	873	9	21	47	47	1.33022
KPHS_10920	hypothetical protein	168	0	0	5	5	3.30178
KPHS_10950	hypothetical protein	117	0	0	32	32	5.97469
KPHS_12380	putative phage-like protein	624	0	0	0	0	1.69628
KPHS_13280	hypothetical protein	120	0	4	7	7	1.24301
KPHS_13390	hypothetical protein	138	0	0	3	3	2.57451
KPHS_13670	hypothetical protein	678	1	9	30	30	1.66189
KPHS_13690	RmbA	618	7	1	26	26	1.3352
KPHS_13700	hypothetical protein	141	2	0	6	6	1.48963
KPHS_14560	putative alcohol dehydrogenase	1089	4	20	38	38	1.59994
KPHS_14860	putative LysR-family transcriptional regulator	933	13	17	54	54	1.11579
KPHS_15850	hypothetical protein	150	0	2	5	5	1.90486
KPHS_16540	hypothetical protein	138	4	0	5	5	1.4625
KPHS_17220	minor capsid protein H1 and H2%2C major capsid protein N*	1059	8	14	44	44	1.71705
KPHS_17240	Head completion/stabilization protein (GpL)	465	0	7	16	16	1.07381
KPHS_17260	hypothetical protein	216	0	3	7	7	1.09843
KPHS_17470	hypothetical protein	123	1	4	7	7	1.62473
KPHS_17990	hypothetical protein	132	5	9	29	29	1.21845
KPHS_19280	putative DsbA oxidoreductase	645	3	20	65	65	1.68431
KPHS_19900	hypothetical protein	123	0	0	3	3	2.57451
KPHS_19960	hypothetical protein	132	0	2	8	8	1.84805
KPHS_21290	hypothetical protein	117	4	2	28	28	2.17727
KPHS_21300	PEP-dependent phosphotransferase enzyme II	126	0	0	11	11	5.61631
KPHS_22550	hypothetical protein	156	6	9	18	18	1.06077
KPHS_22960	hypothetical protein	123	0	0	2	2	3.42984
KPHS_23020	hypothetical protein	492	17	23	72	72	1.08519
KPHS_23950	bifunctional succinylornithine transaminase/acetylornithine transaminase	1206	934	656	2703	2703	1.03532
KPHS_24000	D-alanine/D-serine/glycine transport protein	1431	205	157	767	767	1.1528
KPHS_25100	hypothetical protein	135	5	16	36	36	1.20093
KPHS_25140	LuxR transcriptional regulator	612	0	0	24	24	6.08629
KPHS_25730	hypothetical protein	717	0	1	20	20	3.9391
KPHS_26080	putative fimbrial-like protein	564	10	2	26	26	1.4298
KPHS_26210	hypothetical protein	114	5	6	12	12	1.02784
KPHS_26750	hypothetical protein	135	9	8	39	39	1.3103
KPHS_26890	PTS system fructose-specific transporter subunit IIB	144	0	1	3	3	1.88047
KPHS_27150	cysteine ABC transporter periplasmic substrate binding protein	786	6	2	21	21	1.0777
KPHS_27210	hypothetical protein	387	2	7	19	19	1.39724
KPHS_27240	hypothetical protein	123	0	0	3	3	2.57451
KPHS_27250	putative transcriptional regulator	558	2	6	21	21	1.78848
KPHS_27400	hypothetical protein	792	5	14	31	31	1.51799
KPHS_27510	hypothetical protein	129	2	0	7	7	1.03246
KPHS_27980	hypothetical protein	504	21	22	98	98	1.21485
KPHS_28150	putative glycosyltransferase	696	0	0	30	30	5.88186
KPHS_28270	ABC superfamily ATP binding cassette transporter%2C ABC protein	1617	12	33	72	72	1.00008
KPHS_28410	3-phenylpropionate dioxygenase subunit beta	486	14	36	40	40	1.1906
KPHS_28580	putative ABC transport system substrate-binding component	705	4	0	17	17	1.71318
KPHS_29850	hypothetical protein	171	7	5	27	27	1.55971
KPHS_30010	oligopeptide ABC transport system permease component	960	5	0	38	38	2.05933
KPHS_30090	major facilitator superfamily protein	618	7	0	30	30	1.6899
KPHS_30270	chromate ion transporter (CHR) family chromate transporter	420	0	5	11	11	1.54394
KPHS_30390	acetolactate decarboxylase	780	17	19	66	66	1.28074
KPHS_30680	hypothetical protein	237	7	25	45	45	1.04111
KPHS_31040	3-(2%2C3-dihydroxyphenyl)propionate dioxygenase	462	4	53	20	20	1.03199
KPHS_31290	hypothetical protein	138	0	6	14	14	1.75785
KPHS_32210	nitrate transporter component	1257	3	0	23	23	2.60073
KPHS_32530	hypothetical protein	243	0	0	7	7	4.36982
KPHS_32540	hypothetical protein	114	0	0	0	0	1.69628
KPHS_32570	sulfatase modifying factor 1	573	0	3	15	15	2.30356
KPHS_32580	sulfatase modifying factor 1	354	0	2	17	17	2.89308
KPHS_32620	hypothetical protein	213	0	1	11	11	3.47627
KPHS_32660	hypothetical protein	312	0	0	9	9	4.1487
KPHS_32690	hypothetical protein	525	0	0	0	0	2.76918
KPHS_32740	hypothetical protein	126	0	0	3	3	2.57451
KPHS_32860	major facilitator superfamily permease	726	18	24	88	88	1.30988
KPHS_33210	hypothetical protein	147	2	0	19	19	3.11292
KPHS_34180	hypothetical protein	144	1	4	12	12	1.1747
KPHS_34250	hypothetical protein	180	0	1	7	7	2.75884
KPHS_34670	High-molecular-weight nonribosomal peptide/polyketide synthetase 1 (HMWP1)	9492	0	0	0	0	3.35983
KPHS_34970	hypothetical protein	144	0	1	4	4	1.64853
KPHS_35530	hypothetical protein	123	3	4	19	19	1.24658
KPHS_35830	hypothetical protein	141	0	0	10	10	4.73373
KPHS_36560	colicin I receptor	531	14	28	50	50	1.03096
KPHS_38030	putative adenosine deaminase	459	15	58	98	98	1.14788
KPHS_38880	hypothetical protein	117	0	0	8	8	4.50163
KPHS_41350	formate hydrogenlyase regulatory protein HycA	450	0	6	13	13	1.16645
KPHS_44530	hypothetical protein	144	0	3	0	0	1.63877
KPHS_44770	hypothetical protein	954	3	21	60	60	1.68323
KPHS_44780	DNA-binding prophage protein	894	0	8	18	18	1.49612
KPHS_44810	transcriptional regulator Nlp	261	0	0	4	4	5.27157
KPHS_44990	hypothetical protein	180	0	0	7	7	3.78663
KPHS_45040	hypothetical protein	654	0	5	4	4	1.36755
KPHS_45050	hypothetical protein	372	0	3	5	5	1.34319
KPHS_45070	hypothetical protein	354	2	0	7	7	1.03246
KPHS_45080	hypothetical protein	318	1	5	12	12	1.25073
KPHS_45940	short-chain dehydrogenase	147	0	9	25	25	2.12299
KPHS_47600	hypothetical protein	165	0	0	1	1	1.26791
KPHS_48070	putative prophage holin	237	6	3	25	25	1.32108
KPHS_48170	hypothetical protein	369	46	87	175	175	1.07041
KPHS_49740	hypothetical protein	144	0	12	26	26	1.01894
KPHS_50690	hypothetical protein	117	0	0	3	3	5.05474
KPHS_51510	hypothetical protein	888	12	8	50	50	1.16278
KPHS_51520	hypothetical protein	132	0	0	8	8	3.97901
KPHS_51540	hypothetical protein	114	2	0	6	6	1.48963
KPHS_52060	hypothetical protein	117	0	0	3	3	2.57451
KPHS_52260	putative phosphotransferase system PTS%2C lactose/cellobiose-specific IIA subunit	303	11	5	38	38	1.14134
KPHS_52350	phosphonoacetaldehyde hydrolase	810	7	18	39	39	1.56092
KPHS_53040	hypothetical protein	120	4	6	11	11	1.06687
KPHS_53050	hypothetical protein	123	4	5	11	11	1.35812
KPHS_r00040	5S ribosomal RNA	115	0	1	4	4	1.64853
KPHS_r00060	5S ribosomal RNA	115	0	0	4	4	2.98181
KPHS_r00080	5S ribosomal RNA	115	1	0	0	0	1.04904
KPHS_r00090	5S ribosomal RNA	115	1	1	5	5	1.60147
KPHS_r00100	23S ribosomal RNA	2899	855329	8094	170600	170600	1.08356
KPHS_r00110	23S ribosomal RNA	2899	1314862	11933	224748	224748	1.10267
KPHS_r00120	23S ribosomal RNA	2899	1433693	12161	190163	190163	1.11454
KPHS_r00130	23S ribosomal RNA	2899	1440865	12061	195271	195271	1.08627
KPHS_r00140	23S ribosomal RNA	2899	1470213	12342	236939	236939	1.01461
KPHS_r00150	23S ribosomal RNA	2899	1264422	11173	199085	199085	1.0599
KPHS_r00160	23S ribosomal RNA	2900	1455474	9792	110319	110319	1.04033
KPHS_r00180	16S ribosomal RNA	1526	418851	1494	15451	15451	1.11575
KPHS_r00190	16S ribosomal RNA	1527	819464	2825	30547	30547	1.12734
KPHS_r00200	16S ribosomal RNA	1527	922261	3316	38842	38842	1.11307
KPHS_r00210	16S ribosomal RNA	1527	1128069	4029	47435	47435	1.13279
KPHS_r00220	16S ribosomal RNA	1527	697710	2619	28222	28222	1.10498
KPHS_r00230	16S ribosomal RNA	1526	646665	2413	26095	26095	1.10115
KPHS_t00370	tRNA-Val	77	2	1	7	7	1.81091
KPHS_t00410	tRNA-Tyr	85	56	75	247	247	1.11576
KPHS_t00570	tRNA-Pro	77	0	1	3	3	1.88047
KPHS_t00580	tRNA-Thr	76	0	0	0	0	2.76918
KPHS_t00620	tRNA-Ser	93	560	846	3051	3051	1.07401
KPHS_t00660	tRNA-Glu	76	33	19	78	78	1.25191
KPHS_t00750	tRNA-Ser	88	4	7	16	16	1.2635

## Sheet: up-regulated genes Annotation
Annotation of up-regulated DEGs of M1 compared with WT
ID	Gene Name	Species	GOTERM_BP_DIRECT	GOTERM_CC_DIRECT	GOTERM_MF_DIRECT	KEGG_PATHWAY
KPHS_r00180	16S ribosomal RNA(KPHS_r00180)	Klebsiella pneumoniae subsp. pneumoniae HS11286				kpm03010:Ribosome,
KPHS_r00190	16S ribosomal RNA(KPHS_r00190)	Klebsiella pneumoniae subsp. pneumoniae HS11286				kpm03010:Ribosome,
KPHS_r00200	16S ribosomal RNA(KPHS_r00200)	Klebsiella pneumoniae subsp. pneumoniae HS11286				kpm03010:Ribosome,
KPHS_r00210	16S ribosomal RNA(KPHS_r00210)	Klebsiella pneumoniae subsp. pneumoniae HS11286				kpm03010:Ribosome,
KPHS_r00220	16S ribosomal RNA(KPHS_r00220)	Klebsiella pneumoniae subsp. pneumoniae HS11286				kpm03010:Ribosome,
KPHS_r00230	16S ribosomal RNA(KPHS_r00230)	Klebsiella pneumoniae subsp. pneumoniae HS11286				kpm03010:Ribosome,
KPHS_r00100	23S ribosomal RNA(KPHS_r00100)	Klebsiella pneumoniae subsp. pneumoniae HS11286				kpm03010:Ribosome,
KPHS_r00110	23S ribosomal RNA(KPHS_r00110)	Klebsiella pneumoniae subsp. pneumoniae HS11286				kpm03010:Ribosome,
KPHS_r00120	23S ribosomal RNA(KPHS_r00120)	Klebsiella pneumoniae subsp. pneumoniae HS11286				kpm03010:Ribosome,
KPHS_r00130	23S ribosomal RNA(KPHS_r00130)	Klebsiella pneumoniae subsp. pneumoniae HS11286				kpm03010:Ribosome,
KPHS_r00140	23S ribosomal RNA(KPHS_r00140)	Klebsiella pneumoniae subsp. pneumoniae HS11286				kpm03010:Ribosome,
KPHS_r00150	23S ribosomal RNA(KPHS_r00150)	Klebsiella pneumoniae subsp. pneumoniae HS11286				kpm03010:Ribosome,
KPHS_r00160	23S ribosomal RNA(KPHS_r00160)	Klebsiella pneumoniae subsp. pneumoniae HS11286				kpm03010:Ribosome,
KPHS_31040	3-(2,3-dihydroxyphenyl)propionate dioxygenase(KPHS_31040)	Klebsiella pneumoniae subsp. pneumoniae HS11286	GO:0006725~cellular aromatic compound metabolic process,		GO:0008198~ferrous iron binding,GO:0051213~dioxygenase activity,	kpm00360:Phenylalanine metabolism,kpm01120:Microbial metabolism in diverse environments,kpm01220:Degradation of aromatic compounds,
KPHS_28410	3-phenylpropionate dioxygenase subunit beta(KPHS_28410)	Klebsiella pneumoniae subsp. pneumoniae HS11286	GO:0006725~cellular aromatic compound metabolic process,		GO:0016708~oxidoreductase activity, acting on paired donors, with incorporation or reduction of molecular oxygen, NAD(P)H as one donor, and incorporation of two atoms of oxygen into one donor,	kpm00362:Benzoate degradation,kpm00364:Fluorobenzoate degradation,kpm00622:Xylene degradation,kpm01100:Metabolic pathways,kpm01120:Microbial metabolism in diverse environments,kpm01220:Degradation of aromatic compounds,
KPHS_r00040	5S ribosomal RNA(KPHS_r00040)	Klebsiella pneumoniae subsp. pneumoniae HS11286				kpm03010:Ribosome,
KPHS_r00060	5S ribosomal RNA(KPHS_r00060)	Klebsiella pneumoniae subsp. pneumoniae HS11286				kpm03010:Ribosome,
KPHS_r00080	5S ribosomal RNA(KPHS_r00080)	Klebsiella pneumoniae subsp. pneumoniae HS11286				kpm03010:Ribosome,
KPHS_r00090	5S ribosomal RNA(KPHS_r00090)	Klebsiella pneumoniae subsp. pneumoniae HS11286				kpm03010:Ribosome,
KPHS_28270	ABC superfamily ATP binding cassette transporter, ABC protein(KPHS_28270)	Klebsiella pneumoniae subsp. pneumoniae HS11286	GO:0015833~peptide transport,		GO:0005524~ATP binding,GO:0016887~ATPase activity,
KPHS_24000	D-alanine/D-serine/glycine transport protein(KPHS_24000)	Klebsiella pneumoniae subsp. pneumoniae HS11286		GO:0016021~integral component of membrane,	GO:0015171~amino acid transmembrane transporter activity,
KPHS_44780	DNA-binding prophage protein(KPHS_44780)	Klebsiella pneumoniae subsp. pneumoniae HS11286	GO:0006310~DNA recombination,GO:0015074~DNA integration,		GO:0003677~DNA binding,
KPHS_05580	Hcp1 family type VI secretion system effector(KPHS_05580)	Klebsiella pneumoniae subsp. pneumoniae HS11286				kpm03070:Bacterial secretion system,
KPHS_17240	Head completion/stabilization protein (GpL)(KPHS_17240)	Klebsiella pneumoniae subsp. pneumoniae HS11286	GO:0019069~viral capsid assembly,
KPHS_34670	High-molecular-weight nonribosomal peptide/polyketide synthetase 1 (HMWP1)(KPHS_34670)	Klebsiella pneumoniae subsp. pneumoniae HS11286	GO:0009058~biosynthetic process,		GO:0016740~transferase activity,GO:0016788~hydrolase activity, acting on ester bonds,GO:0031177~phosphopantetheine binding,	kpm01053:Biosynthesis of siderophore group nonribosomal peptides,
KPHS_25140	LuxR transcriptional regulator(KPHS_25140)	Klebsiella pneumoniae subsp. pneumoniae HS11286	GO:0006351~transcription, DNA-templated,GO:0006355~regulation of transcription, DNA-templated,		GO:0003677~DNA binding,
KPHS_21300	PEP-dependent phosphotransferase enzyme II(KPHS_21300)	Klebsiella pneumoniae subsp. pneumoniae HS11286			GO:0016740~transferase activity,
KPHS_26890	PTS system fructose-specific transporter subunit IIB(KPHS_26890)	Klebsiella pneumoniae subsp. pneumoniae HS11286	GO:0009401~phosphoenolpyruvate-dependent sugar phosphotransferase system,		GO:0008982~protein-N(PI)-phosphohistidine-sugar phosphotransferase activity,
KPHS_13690	RmbA(KPHS_13690)	Klebsiella pneumoniae subsp. pneumoniae HS11286	GO:0006355~regulation of transcription, DNA-templated,		GO:0003677~DNA binding,
KPHS_30390	acetolactate decarboxylase(KPHS_30390)	Klebsiella pneumoniae subsp. pneumoniae HS11286	GO:0045151~acetoin biosynthetic process,		GO:0047605~acetolactate decarboxylase activity,	kpm00650:Butanoate metabolism,kpm00660:C5-Branched dibasic acid metabolism,
KPHS_23950	bifunctional succinylornithine transaminase/acetylornithine transaminase(KPHS_23950)	Klebsiella pneumoniae subsp. pneumoniae HS11286	GO:0006526~arginine biosynthetic process,GO:0009089~lysine biosynthetic process via diaminopimelate,	GO:0005737~cytoplasm,	GO:0003992~N2-acetyl-L-ornithine:2-oxoglutarate 5-aminotransferase activity,GO:0009016~succinyldiaminopimelate transaminase activity,GO:0030170~pyridoxal phosphate binding,	kpm00330:Arginine and proline metabolism,kpm01100:Metabolic pathways,
KPHS_30270	chromate ion transporter (CHR) family chromate transporter(KPHS_30270)	Klebsiella pneumoniae subsp. pneumoniae HS11286		GO:0016021~integral component of membrane,	GO:0015109~chromate transmembrane transporter activity,
KPHS_07450	citrate lyase subunit gamma(KPHS_07450)	Klebsiella pneumoniae subsp. pneumoniae HS11286		GO:0005737~cytoplasm,	GO:0016829~lyase activity,	kpm02020:Two-component system,
KPHS_36560	colicin I receptor(KPHS_36560)	Klebsiella pneumoniae subsp. pneumoniae HS11286	GO:0006810~transport,	GO:0016020~membrane,	GO:0004872~receptor activity,
KPHS_27150	cysteine ABC transporter periplasmic substrate binding protein(KPHS_27150)	Klebsiella pneumoniae subsp. pneumoniae HS11286			GO:0005215~transporter activity,
KPHS_41350	formate hydrogenlyase regulatory protein HycA(KPHS_41350)	Klebsiella pneumoniae subsp. pneumoniae HS11286			GO:0016829~lyase activity,
KPHS_01130	hypothetical protein(KPHS_01130)	Klebsiella pneumoniae subsp. pneumoniae HS11286		GO:0016021~integral component of membrane,
KPHS_02220	hypothetical protein(KPHS_02220)	Klebsiella pneumoniae subsp. pneumoniae HS11286
KPHS_02890	hypothetical protein(KPHS_02890)	Klebsiella pneumoniae subsp. pneumoniae HS11286
KPHS_03100	hypothetical protein(KPHS_03100)	Klebsiella pneumoniae subsp. pneumoniae HS11286
KPHS_03570	hypothetical protein(KPHS_03570)	Klebsiella pneumoniae subsp. pneumoniae HS11286
KPHS_03850	hypothetical protein(KPHS_03850)	Klebsiella pneumoniae subsp. pneumoniae HS11286		GO:0016021~integral component of membrane,
KPHS_03860	hypothetical protein(KPHS_03860)	Klebsiella pneumoniae subsp. pneumoniae HS11286	GO:0007155~cell adhesion,	GO:0009289~pilus,
KPHS_03900	hypothetical protein(KPHS_03900)	Klebsiella pneumoniae subsp. pneumoniae HS11286	GO:0000160~phosphorelay signal transduction system,GO:0006355~regulation of transcription, DNA-templated,	GO:0005622~intracellular,GO:0016021~integral component of membrane,	GO:0003677~DNA binding,
KPHS_04080	hypothetical protein(KPHS_04080)	Klebsiella pneumoniae subsp. pneumoniae HS11286
KPHS_04730	hypothetical protein(KPHS_04730)	Klebsiella pneumoniae subsp. pneumoniae HS11286
KPHS_04770	hypothetical protein(KPHS_04770)	Klebsiella pneumoniae subsp. pneumoniae HS11286
KPHS_05270	hypothetical protein(KPHS_05270)	Klebsiella pneumoniae subsp. pneumoniae HS11286
KPHS_05450	hypothetical protein(KPHS_05450)	Klebsiella pneumoniae subsp. pneumoniae HS11286
KPHS_05600	hypothetical protein(KPHS_05600)	Klebsiella pneumoniae subsp. pneumoniae HS11286
KPHS_06230	hypothetical protein(KPHS_06230)	Klebsiella pneumoniae subsp. pneumoniae HS11286
KPHS_06720	hypothetical protein(KPHS_06720)	Klebsiella pneumoniae subsp. pneumoniae HS11286	GO:0006351~transcription, DNA-templated,GO:0006355~regulation of transcription, DNA-templated,		GO:0003677~DNA binding,
KPHS_07150	hypothetical protein(KPHS_07150)	Klebsiella pneumoniae subsp. pneumoniae HS11286
KPHS_07960	hypothetical protein(KPHS_07960)	Klebsiella pneumoniae subsp. pneumoniae HS11286
KPHS_08890	hypothetical protein(KPHS_08890)	Klebsiella pneumoniae subsp. pneumoniae HS11286
KPHS_10920	hypothetical protein(KPHS_10920)	Klebsiella pneumoniae subsp. pneumoniae HS11286
KPHS_10950	hypothetical protein(KPHS_10950)	Klebsiella pneumoniae subsp. pneumoniae HS11286
KPHS_13280	hypothetical protein(KPHS_13280)	Klebsiella pneumoniae subsp. pneumoniae HS11286
KPHS_13390	hypothetical protein(KPHS_13390)	Klebsiella pneumoniae subsp. pneumoniae HS11286
KPHS_13670	hypothetical protein(KPHS_13670)	Klebsiella pneumoniae subsp. pneumoniae HS11286
KPHS_13700	hypothetical protein(KPHS_13700)	Klebsiella pneumoniae subsp. pneumoniae HS11286
KPHS_15850	hypothetical protein(KPHS_15850)	Klebsiella pneumoniae subsp. pneumoniae HS11286
KPHS_16540	hypothetical protein(KPHS_16540)	Klebsiella pneumoniae subsp. pneumoniae HS11286
KPHS_17260	hypothetical protein(KPHS_17260)	Klebsiella pneumoniae subsp. pneumoniae HS11286		GO:0016021~integral component of membrane,
KPHS_17470	hypothetical protein(KPHS_17470)	Klebsiella pneumoniae subsp. pneumoniae HS11286
KPHS_17990	hypothetical protein(KPHS_17990)	Klebsiella pneumoniae subsp. pneumoniae HS11286
KPHS_19900	hypothetical protein(KPHS_19900)	Klebsiella pneumoniae subsp. pneumoniae HS11286
KPHS_19960	hypothetical protein(KPHS_19960)	Klebsiella pneumoniae subsp. pneumoniae HS11286
KPHS_21290	hypothetical protein(KPHS_21290)	Klebsiella pneumoniae subsp. pneumoniae HS11286
KPHS_22550	hypothetical protein(KPHS_22550)	Klebsiella pneumoniae subsp. pneumoniae HS11286
KPHS_22960	hypothetical protein(KPHS_22960)	Klebsiella pneumoniae subsp. pneumoniae HS11286		GO:0016021~integral component of membrane,
KPHS_23020	hypothetical protein(KPHS_23020)	Klebsiella pneumoniae subsp. pneumoniae HS11286				kpm03070:Bacterial secretion system,
KPHS_25100	hypothetical protein(KPHS_25100)	Klebsiella pneumoniae subsp. pneumoniae HS11286
KPHS_25730	hypothetical protein(KPHS_25730)	Klebsiella pneumoniae subsp. pneumoniae HS11286
KPHS_26210	hypothetical protein(KPHS_26210)	Klebsiella pneumoniae subsp. pneumoniae HS11286
KPHS_26750	hypothetical protein(KPHS_26750)	Klebsiella pneumoniae subsp. pneumoniae HS11286
KPHS_27210	hypothetical protein(KPHS_27210)	Klebsiella pneumoniae subsp. pneumoniae HS11286
KPHS_27240	hypothetical protein(KPHS_27240)	Klebsiella pneumoniae subsp. pneumoniae HS11286
KPHS_27400	hypothetical protein(KPHS_27400)	Klebsiella pneumoniae subsp. pneumoniae HS11286		GO:0005886~plasma membrane,GO:0016021~integral component of membrane,
KPHS_27510	hypothetical protein(KPHS_27510)	Klebsiella pneumoniae subsp. pneumoniae HS11286
KPHS_27980	hypothetical protein(KPHS_27980)	Klebsiella pneumoniae subsp. pneumoniae HS11286		GO:0016021~integral component of membrane,
KPHS_29850	hypothetical protein(KPHS_29850)	Klebsiella pneumoniae subsp. pneumoniae HS11286		GO:0016021~integral component of membrane,
KPHS_30680	hypothetical protein(KPHS_30680)	Klebsiella pneumoniae subsp. pneumoniae HS11286
KPHS_31290	hypothetical protein(KPHS_31290)	Klebsiella pneumoniae subsp. pneumoniae HS11286
KPHS_32530	hypothetical protein(KPHS_32530)	Klebsiella pneumoniae subsp. pneumoniae HS11286
KPHS_32540	hypothetical protein(KPHS_32540)	Klebsiella pneumoniae subsp. pneumoniae HS11286
KPHS_32620	hypothetical protein(KPHS_32620)	Klebsiella pneumoniae subsp. pneumoniae HS11286
KPHS_32660	hypothetical protein(KPHS_32660)	Klebsiella pneumoniae subsp. pneumoniae HS11286
KPHS_32690	hypothetical protein(KPHS_32690)	Klebsiella pneumoniae subsp. pneumoniae HS11286
KPHS_32740	hypothetical protein(KPHS_32740)	Klebsiella pneumoniae subsp. pneumoniae HS11286
KPHS_33210	hypothetical protein(KPHS_33210)	Klebsiella pneumoniae subsp. pneumoniae HS11286
KPHS_34180	hypothetical protein(KPHS_34180)	Klebsiella pneumoniae subsp. pneumoniae HS11286
KPHS_34250	hypothetical protein(KPHS_34250)	Klebsiella pneumoniae subsp. pneumoniae HS11286
KPHS_34970	hypothetical protein(KPHS_34970)	Klebsiella pneumoniae subsp. pneumoniae HS11286		GO:0016021~integral component of membrane,
KPHS_35530	hypothetical protein(KPHS_35530)	Klebsiella pneumoniae subsp. pneumoniae HS11286		GO:0016021~integral component of membrane,
KPHS_35830	hypothetical protein(KPHS_35830)	Klebsiella pneumoniae subsp. pneumoniae HS11286		GO:0016021~integral component of membrane,
KPHS_38880	hypothetical protein(KPHS_38880)	Klebsiella pneumoniae subsp. pneumoniae HS11286
KPHS_44530	hypothetical protein(KPHS_44530)	Klebsiella pneumoniae subsp. pneumoniae HS11286
KPHS_44770	hypothetical protein(KPHS_44770)	Klebsiella pneumoniae subsp. pneumoniae HS11286
KPHS_44990	hypothetical protein(KPHS_44990)	Klebsiella pneumoniae subsp. pneumoniae HS11286
KPHS_45040	hypothetical protein(KPHS_45040)	Klebsiella pneumoniae subsp. pneumoniae HS11286		GO:0016021~integral component of membrane,
KPHS_45050	hypothetical protein(KPHS_45050)	Klebsiella pneumoniae subsp. pneumoniae HS11286		GO:0016021~integral component of membrane,
KPHS_45070	hypothetical protein(KPHS_45070)	Klebsiella pneumoniae subsp. pneumoniae HS11286		GO:0016021~integral component of membrane,
KPHS_45080	hypothetical protein(KPHS_45080)	Klebsiella pneumoniae subsp. pneumoniae HS11286
KPHS_47600	hypothetical protein(KPHS_47600)	Klebsiella pneumoniae subsp. pneumoniae HS11286
KPHS_48170	hypothetical protein(KPHS_48170)	Klebsiella pneumoniae subsp. pneumoniae HS11286
KPHS_49740	hypothetical protein(KPHS_49740)	Klebsiella pneumoniae subsp. pneumoniae HS11286
KPHS_50690	hypothetical protein(KPHS_50690)	Klebsiella pneumoniae subsp. pneumoniae HS11286
KPHS_51510	hypothetical protein(KPHS_51510)	Klebsiella pneumoniae subsp. pneumoniae HS11286
KPHS_51520	hypothetical protein(KPHS_51520)	Klebsiella pneumoniae subsp. pneumoniae HS11286
KPHS_51540	hypothetical protein(KPHS_51540)	Klebsiella pneumoniae subsp. pneumoniae HS11286
KPHS_52060	hypothetical protein(KPHS_52060)	Klebsiella pneumoniae subsp. pneumoniae HS11286
KPHS_53040	hypothetical protein(KPHS_53040)	Klebsiella pneumoniae subsp. pneumoniae HS11286
KPHS_53050	hypothetical protein(KPHS_53050)	Klebsiella pneumoniae subsp. pneumoniae HS11286
KPHS_32860	major facilitator superfamily permease(KPHS_32860)	Klebsiella pneumoniae subsp. pneumoniae HS11286		GO:0016021~integral component of membrane,	GO:0022857~transmembrane transporter activity,
KPHS_30090	major facilitator superfamily protein(KPHS_30090)	Klebsiella pneumoniae subsp. pneumoniae HS11286	GO:0055085~transmembrane transport,	GO:0016021~integral component of membrane,
KPHS_03840	microcin H47 secretion protein(KPHS_03840)	Klebsiella pneumoniae subsp. pneumoniae HS11286	GO:0009306~protein secretion,GO:0055085~transmembrane transport,	GO:0016021~integral component of membrane,	GO:0008565~protein transporter activity,
KPHS_17220	minor capsid protein H1 and H2, major capsid protein N*(KPHS_17220)	Klebsiella pneumoniae subsp. pneumoniae HS11286		GO:0019028~viral capsid,
KPHS_32210	nitrate transporter component(KPHS_32210)	Klebsiella pneumoniae subsp. pneumoniae HS11286				kpm00910:Nitrogen metabolism,kpm02010:ABC transporters,
KPHS_30010	oligopeptide ABC transport system permease component(KPHS_30010)	Klebsiella pneumoniae subsp. pneumoniae HS11286	GO:0006810~transport,	GO:0005886~plasma membrane,GO:0016021~integral component of membrane,
KPHS_05500	phage immunity repressor protein(KPHS_05500)	Klebsiella pneumoniae subsp. pneumoniae HS11286
KPHS_05570	phospholipase D(KPHS_05570)	Klebsiella pneumoniae subsp. pneumoniae HS11286			GO:0003824~catalytic activity,
KPHS_52350	phosphonoacetaldehyde hydrolase(KPHS_52350)	Klebsiella pneumoniae subsp. pneumoniae HS11286	GO:0019700~organic phosphonate catabolic process,		GO:0000287~magnesium ion binding,GO:0050194~phosphonoacetaldehyde hydrolase activity,	kpm00440:Phosphonate and phosphinate metabolism,kpm01100:Metabolic pathways,kpm01120:Microbial metabolism in diverse environments,
KPHS_02900	prepilin peptidase dependent protein C(KPHS_02900)	Klebsiella pneumoniae subsp. pneumoniae HS11286
KPHS_08820	pullulanase I protein(KPHS_08820)	Klebsiella pneumoniae subsp. pneumoniae HS11286	GO:0015628~protein secretion by the type II secretion system,	GO:0015627~type II protein secretion system complex,GO:0016021~integral component of membrane,	GO:0008565~protein transporter activity,	kpm03070:Bacterial secretion system,
KPHS_08770	pullulanase N protein(KPHS_08770)	Klebsiella pneumoniae subsp. pneumoniae HS11286
KPHS_28580	putative ABC transport system substrate-binding component(KPHS_28580)	Klebsiella pneumoniae subsp. pneumoniae HS11286			GO:0005524~ATP binding,GO:0016887~ATPase activity,	kpm02010:ABC transporters,
KPHS_19280	putative DsbA oxidoreductase(KPHS_19280)	Klebsiella pneumoniae subsp. pneumoniae HS11286	GO:0045454~cell redox homeostasis,	GO:0042597~periplasmic space,	GO:0015035~protein disulfide oxidoreductase activity,	kpm01503:Cationic antimicrobial peptide (CAMP) resistance,
KPHS_14860	putative LysR-family transcriptional regulator(KPHS_14860)	Klebsiella pneumoniae subsp. pneumoniae HS11286	GO:0006351~transcription, DNA-templated,		GO:0003677~DNA binding,GO:0003700~transcription factor activity, sequence-specific DNA binding,
KPHS_38030	putative adenosine deaminase(KPHS_38030)	Klebsiella pneumoniae subsp. pneumoniae HS11286			GO:0008270~zinc ion binding,GO:0016787~hydrolase activity,
KPHS_14560	putative alcohol dehydrogenase(KPHS_14560)	Klebsiella pneumoniae subsp. pneumoniae HS11286			GO:0016491~oxidoreductase activity,GO:0046872~metal ion binding,
KPHS_01250	putative amidohydrolase 2(KPHS_01250)	Klebsiella pneumoniae subsp. pneumoniae HS11286			GO:0016787~hydrolase activity,	kpm00362:Benzoate degradation,kpm00627:Aminobenzoate degradation,kpm01120:Microbial metabolism in diverse environments,
KPHS_07440	putative citrate lyase synthetase(KPHS_07440)	Klebsiella pneumoniae subsp. pneumoniae HS11286	GO:0009058~biosynthetic process,		GO:0005524~ATP binding,GO:0008080~N-acetyltransferase activity,GO:0008771~[citrate (pro-3S)-lyase] ligase activity,GO:0016829~lyase activity,	kpm02020:Two-component system,
KPHS_26080	putative fimbrial-like protein(KPHS_26080)	Klebsiella pneumoniae subsp. pneumoniae HS11286	GO:0007155~cell adhesion,	GO:0009289~pilus,
KPHS_28150	putative glycosyltransferase(KPHS_28150)	Klebsiella pneumoniae subsp. pneumoniae HS11286		GO:0016021~integral component of membrane,	GO:0016740~transferase activity,
KPHS_10230	putative inner membrane permease of ABC transporter(KPHS_10230)	Klebsiella pneumoniae subsp. pneumoniae HS11286		GO:0005887~integral component of plasma membrane,	GO:0015604~organic phosphonate transmembrane transporter activity,	kpm02010:ABC transporters,
KPHS_08290	putative major pilin subunit(KPHS_08290)	Klebsiella pneumoniae subsp. pneumoniae HS11286	GO:0015628~protein secretion by the type II secretion system,	GO:0015627~type II protein secretion system complex,GO:0016021~integral component of membrane,	GO:0008565~protein transporter activity,
KPHS_12380	putative phage-like protein(KPHS_12380)	Klebsiella pneumoniae subsp. pneumoniae HS11286			GO:0003677~DNA binding,GO:0004518~nuclease activity,
KPHS_52260	putative phosphotransferase system PTS, lactose/cellobiose-specific IIA subunit(KPHS_52260)	Klebsiella pneumoniae subsp. pneumoniae HS11286	GO:0009401~phosphoenolpyruvate-dependent sugar phosphotransferase system,		GO:0016740~transferase activity,	kpm02060:Phosphotransferase system (PTS),
KPHS_48070	putative prophage holin(KPHS_48070)	Klebsiella pneumoniae subsp. pneumoniae HS11286			GO:0003676~nucleic acid binding,GO:0004519~endonuclease activity,
KPHS_27250	putative transcriptional regulator(KPHS_27250)	Klebsiella pneumoniae subsp. pneumoniae HS11286
KPHS_02960	putrescine/spermidine ABC transporter ATPase(KPHS_02960)	Klebsiella pneumoniae subsp. pneumoniae HS11286			GO:0005524~ATP binding,GO:0016887~ATPase activity,
KPHS_45940	short-chain dehydrogenase(KPHS_45940)	Klebsiella pneumoniae subsp. pneumoniae HS11286
KPHS_32570	sulfatase modifying factor 1(KPHS_32570)	Klebsiella pneumoniae subsp. pneumoniae HS11286
KPHS_32580	sulfatase modifying factor 1(KPHS_32580)	Klebsiella pneumoniae subsp. pneumoniae HS11286
KPHS_t00370	tRNA(KPHS_t00370)	Klebsiella pneumoniae subsp. pneumoniae HS11286				kpm00970:Aminoacyl-tRNA biosynthesis,
KPHS_t00410	tRNA(KPHS_t00410)	Klebsiella pneumoniae subsp. pneumoniae HS11286				kpm00970:Aminoacyl-tRNA biosynthesis,
KPHS_t00570	tRNA(KPHS_t00570)	Klebsiella pneumoniae subsp. pneumoniae HS11286				kpm00970:Aminoacyl-tRNA biosynthesis,
KPHS_t00580	tRNA(KPHS_t00580)	Klebsiella pneumoniae subsp. pneumoniae HS11286				kpm00970:Aminoacyl-tRNA biosynthesis,
KPHS_t00620	tRNA(KPHS_t00620)	Klebsiella pneumoniae subsp. pneumoniae HS11286				kpm00970:Aminoacyl-tRNA biosynthesis,
KPHS_t00660	tRNA(KPHS_t00660)	Klebsiella pneumoniae subsp. pneumoniae HS11286				kpm00970:Aminoacyl-tRNA biosynthesis,
KPHS_t00750	tRNA(KPHS_t00750)	Klebsiella pneumoniae subsp. pneumoniae HS11286				kpm00970:Aminoacyl-tRNA biosynthesis,
KPHS_44810	transcriptional regulator Nlp(KPHS_44810)	Klebsiella pneumoniae subsp. pneumoniae HS11286			GO:0003677~DNA binding,
KPHS_03890	type 1 fimbrial protein(KPHS_03890)	Klebsiella pneumoniae subsp. pneumoniae HS11286	GO:0007155~cell adhesion,	GO:0009289~pilus,

## Sheet: up-regulated genes Enrichment
GO and KEGG classification of up-regulated DEGs of M1 compared with WT
GO_Category	GO ID	Term	Count	%	PValue	Genes	List Total	Pop Hits	Pop Total	Fold Enrichment	Bonferroni	Benjamini	FDR
GOTERM_BP_DIRECT	GO:0007155	cell adhesion	3	1.94805	0.015302	KPHS_26080, KPHS_03890, KPHS_03860	27	19	2556	14.9474	0.276624	0.30604	0.30604
GOTERM_MF_DIRECT	GO:0008565	protein transporter activity	3	1.94805	0.0153776	KPHS_08820, KPHS_08290, KPHS_03840	39	17	3342	15.1222	0.418648	0.553595	0.553595
GOTERM_CC_DIRECT	GO:0009289	pilus	3	1.94805	0.0271623	KPHS_26080, KPHS_03890, KPHS_03860	32	18	2129	11.0885	0.240717	0.174382	0.174382
GOTERM_CC_DIRECT	GO:0016021	integral component of membrane	23	14.9351	0.0348763	KPHS_28150, KPHS_35830, KPHS_30010, KPHS_08820, KPHS_29850, KPHS_35530, KPHS_01130, KPHS_34970, KPHS_32860, KPHS_45050, KPHS_24000, KPHS_08290, KPHS_27980, KPHS_45070, KPHS_45040, KPHS_22960, KPHS_27400, KPHS_03850, KPHS_30090, KPHS_03840, KPHS_30270, KPHS_17260, KPHS_03900	32	1137	2129	1.34584	0.29882	0.174382	0.174382
GOTERM_MF_DIRECT	GO:0016740	transferase activity	4	2.5974	0.039435	KPHS_28150, KPHS_21300, KPHS_34670, KPHS_52260	39	67	3342	5.11596	0.755411	0.709829	0.709829
GOTERM_MF_DIRECT	GO:0016829	lyase activity	3	1.94805	0.0716996	KPHS_07440, KPHS_07450, KPHS_41350	39	39	3342	6.59172	0.926023	0.860395	0.860395
GOTERM_BP_DIRECT	GO:0015628	protein secretion by the type II secretion system	2	1.2987	0.0880437	KPHS_08820, KPHS_08290	27	9	2556	21.037	0.855637	0.710473	0.710473
KEGG_Category	KEGG ID	Term	Count	%	PValue	Genes	List Total	Pop Hits	Pop Total	Fold Enrichment	Bonferroni	Benjamini	FDR
KEGG_PATHWAY	kpm03010	Ribosome	17	11.039	4.98928e-13	KPHS_R00120, KPHS_R00230, KPHS_R00220, KPHS_R00110, KPHS_R00210, KPHS_R00100, KPHS_R00200, KPHS_R00160, KPHS_R00040, KPHS_R00150, KPHS_R00140, KPHS_R00130, KPHS_R00090, KPHS_R00080, KPHS_R00190, KPHS_R00180, KPHS_R00060	41	78	1870	9.94059	1.04776e-11	1.04775e-11	1.04775e-11
KEGG_PATHWAY	kpm00970	Aminoacyl-tRNA biosynthesis	7	4.54545	0.0119158	KPHS_T00370, KPHS_T00410, KPHS_T00620, KPHS_T00750, KPHS_T00660, KPHS_T00580, KPHS_T00570	41	92	1870	3.47031	0.222549	0.125116	0.125116

## Sheet: down-regulated genes
Supplementary Table 1 down-regulated genes of M1 compared with WT
GeneID	GeneProducts	Length	WT-rep1_expression	WT-rep2_expression	M1-rep1_expression	M1-rep2_expression	log2FoldChange
KPHS_00570	L-rhamnose 1-epimerase	315	65	174	81	81	-1.06758
KPHS_00600	putative inner-membrane translocator	1008	48	80	55	55	-1.00062
KPHS_03660	hypothetical protein	123	2	0	0	0	-2.87312
KPHS_05590	hypothetical protein	348	3	0	0	0	-3.4629
KPHS_05710	hypothetical protein	486	21	18	22	22	-1.02253
KPHS_05910	hypothetical protein	168	0	4	0	0	-3.13693
KPHS_07510	hypothetical protein	156	4	1	0	0	-4.07572
KPHS_10420	hypothetical protein	144	2	3	0	0	-3.80155
KPHS_10460	hypothetical protein	129	2	4	0	0	-4.01353
KPHS_12410	hypothetical protein	285	4	5	0	0	-4.68269
KPHS_12600	hypothetical protein	390	0	1	0	0	-1.40391
KPHS_14770	hypothetical protein	849	9	47	18	18	-1.29699
KPHS_17320	phage virion morphogenesis protein	405	36	15	36	36	-1.18065
KPHS_20280	hypothetical protein	153	6	0	3	3	-1.14588
KPHS_21160	hypothetical protein	255	14	24	13	13	-1.44247
KPHS_21320	PTS system N%2CN'-diacetylchitobiose-specific transporter subunit IIA	348	26	83	47	47	-1.38959
KPHS_23190	hypothetical protein	543	13	20	10	10	-1.37898
KPHS_23200	hypothetical protein	129	3	4	4	4	-1.19988
KPHS_24070	YqaE family transport protein	159	5592	4287	3450	3450	-1.07981
KPHS_24080	hypothetical protein	393	3059	2674	2124	2124	-1.01868
KPHS_25740	hypothetical protein	195	4	6	0	0	-4.8016
KPHS_26480	hypothetical protein	240	8	0	5	5	-1.45875
KPHS_28220	hypothetical protein	132	17	4	14	14	-1.26042
KPHS_30020	oligopeptide ABC transport system permease component	951	8	22	17	17	-1.11112
KPHS_30180	ferredoxin	969	33	61	41	41	-1.10725
KPHS_30210	putative creatininase	882	47	83	33	33	-1.28057
KPHS_31920	hypothetical protein	117	115	120	91	91	-1.17202
KPHS_32220	hypothetical protein	114	8	6	9	9	-1.14268
KPHS_32640	hypothetical protein	117	3	3	2	2	-1.99374
KPHS_32780	hypothetical protein	162	4	4	5	5	-1.12552
KPHS_39740	autonomous glycyl radical cofactor GrcA	384	4578	3832	1503	1503	-1.10479
KPHS_40860	hypothetical protein	117	12	12	14	14	-1.23852
KPHS_41050	putative ABC transporter permease	864	3	20	9	9	-1.51543
KPHS_41710	putative cytoplasmic protein	237	22	12	19	19	-1.28329
KPHS_41950	hypothetical protein	174	6	3	6	6	-1.14771
KPHS_42230	putative D- and L-methionine transporter ATP-binding component	1023	17	40	16	16	-1.13527
KPHS_42680	propanediol utilization dehydratase%2C large subunit	1665	104	159	82	82	-1.04471
KPHS_42720	propanediol utilization diol dehydratase reactivation protein	351	17	18	10	10	-1.16195
KPHS_42770	propanediol utilization polyhedral bodies protein	276	6	18	8	8	-1.00243
KPHS_42830	propanediol utilization polyhedral bodies protein	351	26	31	24	24	-1.11294
KPHS_43280	hypothetical protein	135	3	0	2	2	-1.34714
KPHS_43540	hypothetical protein	114	8	13	2	2	-2.01216
KPHS_43550	major type 1 subunit fimbrin (pilin)	549	241	78	51	51	-2.49825
KPHS_43560	fimbrial protein involved in type 1 pilus biosynthesis	537	25	10	16	16	-1.13838
KPHS_43570	periplasmic chaperone	705	25	3	7	7	-2.68334
KPHS_44880	hypothetical protein	342	32	36	18	18	-1.42807
KPHS_45120	hypothetical protein	264	24	9	16	16	-1.06204
KPHS_45140	hypothetical protein	513	7	9	5	5	-1.36501
KPHS_45180	type IV B pilus protein	570	17	11	7	7	-1.42312
KPHS_45840	hypothetical protein	150	187	313	143	143	-1.06374
KPHS_46690	hypothetical protein	144	2	0	0	0	-2.87312
KPHS_46700	hypothetical protein	465	34	30	22	22	-1.10533
KPHS_46740	putative transport protein	1332	699	852	350	350	-1.16152
KPHS_46750	hypothetical protein	126	16	3	3	3	-1.4634
KPHS_46800	tagatose-bisphosphate aldolase	855	57	70	69	69	-1.09747
KPHS_48220	phage transcriptional regulator AlpA	285	4	5	5	5	-1.25292
KPHS_49750	hypothetical protein	237	8	8	9	9	-1.282
KPHS_r00010	5S ribosomal RNA	115	0	1	0	0	-1.40391
KPHS_r00020	5S ribosomal RNA	115	0	1	0	0	-1.40391
KPHS_t00440	tRNA-Asn	76	1	1	0	0	-2.55139
KPHS_t00550	tRNA-Met	76	3	0	0	0	-3.4629

## Sheet: down-regulated genes Annotation
Annotation of down-regulated DEGs of M1 compared with WT
ID	Gene Name	Species	GOTERM_BP_DIRECT	GOTERM_CC_DIRECT	GOTERM_MF_DIRECT	KEGG_PATHWAY
KPHS_r00010	5S ribosomal RNA(KPHS_r00010)	Klebsiella pneumoniae subsp. pneumoniae HS11286				kpm03010:Ribosome,
KPHS_r00020	5S ribosomal RNA(KPHS_r00020)	Klebsiella pneumoniae subsp. pneumoniae HS11286				kpm03010:Ribosome,
KPHS_00570	L-rhamnose 1-epimerase(KPHS_00570)	Klebsiella pneumoniae subsp. pneumoniae HS11286	GO:0019299~rhamnose metabolic process,	GO:0005737~cytoplasm,	GO:0016857~racemase and epimerase activity, acting on carbohydrates and derivatives,
KPHS_21320	PTS system N,N'-diacetylchitobiose-specific transporter subunit IIA(KPHS_21320)	Klebsiella pneumoniae subsp. pneumoniae HS11286	GO:0009401~phosphoenolpyruvate-dependent sugar phosphotransferase system,			kpm02060:Phosphotransferase system (PTS),
KPHS_24070	YqaE family transport protein(KPHS_24070)	Klebsiella pneumoniae subsp. pneumoniae HS11286		GO:0016021~integral component of membrane,
KPHS_39740	autonomous glycyl radical cofactor GrcA(KPHS_39740)	Klebsiella pneumoniae subsp. pneumoniae HS11286	GO:0008152~metabolic process,		GO:0003824~catalytic activity,
KPHS_30180	ferredoxin(KPHS_30180)	Klebsiella pneumoniae subsp. pneumoniae HS11286			GO:0009055~electron carrier activity,GO:0016491~oxidoreductase activity,GO:0046872~metal ion binding,GO:0051537~2 iron, 2 sulfur cluster binding,	kpm00627:Aminobenzoate degradation,kpm01120:Microbial metabolism in diverse environments,
KPHS_43560	fimbrial protein involved in type 1 pilus biosynthesis(KPHS_43560)	Klebsiella pneumoniae subsp. pneumoniae HS11286	GO:0007155~cell adhesion,	GO:0009289~pilus,
KPHS_03660	hypothetical protein(KPHS_03660)	Klebsiella pneumoniae subsp. pneumoniae HS11286
KPHS_05590	hypothetical protein(KPHS_05590)	Klebsiella pneumoniae subsp. pneumoniae HS11286		GO:0016021~integral component of membrane,
KPHS_05710	hypothetical protein(KPHS_05710)	Klebsiella pneumoniae subsp. pneumoniae HS11286		GO:0016021~integral component of membrane,
KPHS_05910	hypothetical protein(KPHS_05910)	Klebsiella pneumoniae subsp. pneumoniae HS11286
KPHS_07510	hypothetical protein(KPHS_07510)	Klebsiella pneumoniae subsp. pneumoniae HS11286
KPHS_10420	hypothetical protein(KPHS_10420)	Klebsiella pneumoniae subsp. pneumoniae HS11286
KPHS_10460	hypothetical protein(KPHS_10460)	Klebsiella pneumoniae subsp. pneumoniae HS11286
KPHS_12410	hypothetical protein(KPHS_12410)	Klebsiella pneumoniae subsp. pneumoniae HS11286
KPHS_12600	hypothetical protein(KPHS_12600)	Klebsiella pneumoniae subsp. pneumoniae HS11286
KPHS_14770	hypothetical protein(KPHS_14770)	Klebsiella pneumoniae subsp. pneumoniae HS11286		GO:0005886~plasma membrane,GO:0016021~integral component of membrane,	GO:0005215~transporter activity,	kpm02010:ABC transporters,
KPHS_20280	hypothetical protein(KPHS_20280)	Klebsiella pneumoniae subsp. pneumoniae HS11286
KPHS_21160	hypothetical protein(KPHS_21160)	Klebsiella pneumoniae subsp. pneumoniae HS11286		GO:0016021~integral component of membrane,
KPHS_23190	hypothetical protein(KPHS_23190)	Klebsiella pneumoniae subsp. pneumoniae HS11286				kpm03070:Bacterial secretion system,
KPHS_23200	hypothetical protein(KPHS_23200)	Klebsiella pneumoniae subsp. pneumoniae HS11286
KPHS_24080	hypothetical protein(KPHS_24080)	Klebsiella pneumoniae subsp. pneumoniae HS11286
KPHS_25740	hypothetical protein(KPHS_25740)	Klebsiella pneumoniae subsp. pneumoniae HS11286		GO:0016021~integral component of membrane,
KPHS_26480	hypothetical protein(KPHS_26480)	Klebsiella pneumoniae subsp. pneumoniae HS11286
KPHS_28220	hypothetical protein(KPHS_28220)	Klebsiella pneumoniae subsp. pneumoniae HS11286		GO:0016021~integral component of membrane,
KPHS_31920	hypothetical protein(KPHS_31920)	Klebsiella pneumoniae subsp. pneumoniae HS11286
KPHS_32220	hypothetical protein(KPHS_32220)	Klebsiella pneumoniae subsp. pneumoniae HS11286
KPHS_32640	hypothetical protein(KPHS_32640)	Klebsiella pneumoniae subsp. pneumoniae HS11286
KPHS_32780	hypothetical protein(KPHS_32780)	Klebsiella pneumoniae subsp. pneumoniae HS11286
KPHS_40860	hypothetical protein(KPHS_40860)	Klebsiella pneumoniae subsp. pneumoniae HS11286
KPHS_41950	hypothetical protein(KPHS_41950)	Klebsiella pneumoniae subsp. pneumoniae HS11286		GO:0016021~integral component of membrane,
KPHS_43280	hypothetical protein(KPHS_43280)	Klebsiella pneumoniae subsp. pneumoniae HS11286		GO:0016021~integral component of membrane,
KPHS_43540	hypothetical protein(KPHS_43540)	Klebsiella pneumoniae subsp. pneumoniae HS11286
KPHS_44880	hypothetical protein(KPHS_44880)	Klebsiella pneumoniae subsp. pneumoniae HS11286		GO:0016021~integral component of membrane,
KPHS_45120	hypothetical protein(KPHS_45120)	Klebsiella pneumoniae subsp. pneumoniae HS11286
KPHS_45140	hypothetical protein(KPHS_45140)	Klebsiella pneumoniae subsp. pneumoniae HS11286
KPHS_45840	hypothetical protein(KPHS_45840)	Klebsiella pneumoniae subsp. pneumoniae HS11286
KPHS_46690	hypothetical protein(KPHS_46690)	Klebsiella pneumoniae subsp. pneumoniae HS11286
KPHS_46700	hypothetical protein(KPHS_46700)	Klebsiella pneumoniae subsp. pneumoniae HS11286
KPHS_46750	hypothetical protein(KPHS_46750)	Klebsiella pneumoniae subsp. pneumoniae HS11286		GO:0016021~integral component of membrane,
KPHS_49750	hypothetical protein(KPHS_49750)	Klebsiella pneumoniae subsp. pneumoniae HS11286
KPHS_43550	major type 1 subunit fimbrin (pilin)(KPHS_43550)	Klebsiella pneumoniae subsp. pneumoniae HS11286	GO:0007155~cell adhesion,	GO:0009289~pilus,
KPHS_30020	oligopeptide ABC transport system permease component(KPHS_30020)	Klebsiella pneumoniae subsp. pneumoniae HS11286	GO:0006810~transport,	GO:0005886~plasma membrane,GO:0016021~integral component of membrane,
KPHS_43570	periplasmic chaperone(KPHS_43570)	Klebsiella pneumoniae subsp. pneumoniae HS11286	GO:0043711~pilus organization,GO:0061077~chaperone-mediated protein folding,GO:0071555~cell wall organization,	GO:0030288~outer membrane-bounded periplasmic space,
KPHS_48220	phage transcriptional regulator AlpA(KPHS_48220)	Klebsiella pneumoniae subsp. pneumoniae HS11286
KPHS_17320	phage virion morphogenesis protein(KPHS_17320)	Klebsiella pneumoniae subsp. pneumoniae HS11286
KPHS_42680	propanediol utilization dehydratase, large subunit(KPHS_42680)	Klebsiella pneumoniae subsp. pneumoniae HS11286	GO:0008152~metabolic process,		GO:0031419~cobalamin binding,GO:0050215~propanediol dehydratase activity,	kpm00640:Propanoate metabolism,
KPHS_42720	propanediol utilization diol dehydratase reactivation protein(KPHS_42720)	Klebsiella pneumoniae subsp. pneumoniae HS11286
KPHS_42770	propanediol utilization polyhedral bodies protein(KPHS_42770)	Klebsiella pneumoniae subsp. pneumoniae HS11286
KPHS_42830	propanediol utilization polyhedral bodies protein(KPHS_42830)	Klebsiella pneumoniae subsp. pneumoniae HS11286		GO:0031469~polyhedral organelle,
KPHS_41050	putative ABC transporter permease(KPHS_41050)	Klebsiella pneumoniae subsp. pneumoniae HS11286		GO:0005887~integral component of plasma membrane,GO:0043190~ATP-binding cassette (ABC) transporter complex,	GO:0042626~ATPase activity, coupled to transmembrane movement of substances,
KPHS_42230	putative D- and L-methionine transporter ATP-binding component(KPHS_42230)	Klebsiella pneumoniae subsp. pneumoniae HS11286			GO:0005524~ATP binding,GO:0016887~ATPase activity,
KPHS_30210	putative creatininase(KPHS_30210)	Klebsiella pneumoniae subsp. pneumoniae HS11286				kpm00330:Arginine and proline metabolism,
KPHS_41710	putative cytoplasmic protein(KPHS_41710)	Klebsiella pneumoniae subsp. pneumoniae HS11286
KPHS_00600	putative inner-membrane translocator(KPHS_00600)	Klebsiella pneumoniae subsp. pneumoniae HS11286		GO:0005886~plasma membrane,GO:0016021~integral component of membrane,	GO:0005215~transporter activity,	kpm02010:ABC transporters,
KPHS_46740	putative transport protein(KPHS_46740)	Klebsiella pneumoniae subsp. pneumoniae HS11286	GO:0055085~transmembrane transport,	GO:0016021~integral component of membrane,	GO:0005215~transporter activity,
KPHS_t00440	tRNA(KPHS_t00440)	Klebsiella pneumoniae subsp. pneumoniae HS11286				kpm00970:Aminoacyl-tRNA biosynthesis,
KPHS_t00550	tRNA(KPHS_t00550)	Klebsiella pneumoniae subsp. pneumoniae HS11286				kpm00970:Aminoacyl-tRNA biosynthesis,
KPHS_46800	tagatose-bisphosphate aldolase(KPHS_46800)	Klebsiella pneumoniae subsp. pneumoniae HS11286	GO:0019404~galactitol catabolic process,GO:2001059~D-tagatose 6-phosphate catabolic process,		GO:0008270~zinc ion binding,GO:0009025~tagatose-bisphosphate aldolase activity,	kpm00052:Galactose metabolism,kpm01100:Metabolic pathways,
KPHS_45180	type IV B pilus protein(KPHS_45180)	Klebsiella pneumoniae subsp. pneumoniae HS11286				kpm02020:Two-component system,

## Sheet: down-regulated genes Enrichment
GO and KEGG classification of down-regulated DEGs of M1 compared with WT
GO_Category	GO ID	Term	Count	%	PValue	Genes	List Total	Pop Hits	Pop Total	Fold Enrichment	Bonferroni	Benjamini	FDR
GOTERM_MF_DIRECT	GO:0005215	transporter activity	3	4.91803	0.0620963	KPHS_46740, KPHS_14770, KPHS_00600	10	155	3342	6.46839	0.565432	0.869348	0.869348
GOTERM_BP_DIRECT	GO:0007155	cell adhesion	2	3.27869	0.0650451	KPHS_43560, KPHS_43550	10	19	2556	26.9053	0.553843	0.715496	0.715496
