# Supplementary material for: Changes in Higher-Order Chromosomal Structure of Klebsiella pneumoniae Under Simulated Microgravity
Source: Front Microbiol. 2022 May 30;13:879321. doi: 10.3389/fmicb.2022.879321 (PMC9197264; doi:10.3389/fmicb.2022.879321)
Supplement: Supplementary file 5 [file Table_2.XLSX]

## Sheet: up-regulated genes
Supplementary Table 2 up-regulated genes of M2 compared with WT
GeneID	GeneProducts	Length	WT-rep1_expression	WT-rep2_expression	M2-rep1_expression	M2-rep2_expression	log2FoldChange
KPHS_01130	hypothetical protein	132	0	0	57	17	7.21183
KPHS_01250	putative amidohydrolase 2	999	2	1	302	6	6.2326
KPHS_02220	hypothetical protein	120	0	3	10	7	2.23641
KPHS_02520	L-asparagine permease	168	4	9	19	26	1.24089
KPHS_02850	hypothetical protein	165	4	0	12	2	1.08152
KPHS_02890	hypothetical protein	120	0	3	8	2	1.61057
KPHS_02940	mgl repressor, galactose operon inducer	1014	19	60	143	114	1.2821
KPHS_02960	putrescine/spermidine ABC transporter ATPase	1083	13	27	108	50	1.57335
KPHS_03080	putative inner membrane protein	408	7	15	43	23	1.16066
KPHS_03110	putative fimbrial chaperone protein	558	14	15	66	28	1.19196
KPHS_03120	putative chaperone	690	5	22	92	42	1.99798
KPHS_03190	hypothetical protein	201	3	5	16	7	1.08368
KPHS_03380	phosphonates transport ATP-binding protein	759	3	17	48	5	1.24871
KPHS_03390	protein in phn operon	849	9	24	59	33	1.08224
KPHS_03400	phosphonate metabolism protein	1065	0	32	114	66	2.36202
KPHS_03620	biofilm PGA synthesis N-glycosyltransferase PgaC	1329	12	46	116	55	1.23741
KPHS_03650	hypothetical protein	567	5	9	44	13	1.64155
KPHS_03830	microcin H47 ABC transporter, permease/ATP-binding protein	2124	54	107	321	140	1.11431
KPHS_03840	microcin H47 secretion protein	1287	4	4	90	0	3.13298
KPHS_03850	hypothetical protein	366	0	5	26	11	2.67885
KPHS_03860	hypothetical protein	1035	0	8	82	15	3.4654
KPHS_03880	fimbrial biogenesis periplasmic chaperone	687	8	0	48	0	1.88851
KPHS_03890	type 1 fimbrial protein	564	3	17	44	29	1.5327
KPHS_03900	hypothetical protein	645	0	16	46	20	1.8843
KPHS_04080	hypothetical protein	201	10	13	41	31	1.09908
KPHS_04330	PTS system ascorbate-specific transporter subunit IIC	1401	24	56	134	116	1.16865
KPHS_04720	putative thioredoxin-like protein	1209	20	34	111	76	1.30157
KPHS_04730	hypothetical protein	117	0	0	8	0	4.12154
KPHS_04770	hypothetical protein	132	0	12	25	14	1.50922
KPHS_05270	hypothetical protein	162	1	3	15	2	1.82585
KPHS_05350	sn-glycerol 3-phosphate transport system permease	888	21	0	71	17	1.26829
KPHS_05440	transposase InsC for insertion sequence IS903	969	16	23	76	34	1.03212
KPHS_05450	hypothetical protein	150	1	4	12	5	1.44531
KPHS_05580	Hcp1 family type VI secretion system effector	216	1	1	17	4	2.95894
KPHS_05590	hypothetical protein	348	3	0	27	6	2.78097
KPHS_05600	hypothetical protein	675	3	0	55	18	3.96068
KPHS_05610	hypothetical protein	183	3	0	14	0	1.57377
KPHS_05670	hypothetical protein	114	0	0	8	1	4.23312
KPHS_05680	hypothetical protein	1383	26	23	127	74	1.46392
KPHS_05830	copper-binding protein	345	2	4	24	5	1.93177
KPHS_06230	hypothetical protein	624	20	53	125	104	1.19836
KPHS_06360	hypothetical protein	165	0	0	13	0	4.82274
KPHS_06420	hypothetical protein	180	0	3	16	0	2.39172
KPHS_06720	hypothetical protein	723	3	19	46	18	1.28742
KPHS_07150	hypothetical protein	378	7	10	44	41	1.76275
KPHS_07400	sodium ion-translocating decarboxylase subunit beta	1302	15	43	124	47	1.22519
KPHS_07410	Oxaloacetate decarboxylase alpha chain	1785	19	54	124	74	1.04708
KPHS_07420	Oxaloacetate decarboxylase gamma chain	252	5	5	19	11	1.03184
KPHS_07430	putative citrate-sodium symport	1341	14	40	92	78	1.21009
KPHS_07440	putative citrate lyase synthetase	1029	0	9	70	17	3.12698
KPHS_08290	putative major pilin subunit	432	8	9	42	18	1.32287
KPHS_08770	pullulanase N protein	747	4	18	50	40	1.64495
KPHS_08790	pullulanase L protein	1194	10	21	79	14	1.26951
KPHS_08820	pullulanase I protein	366	3	11	47	22	1.95886
KPHS_08880	pullulanase-specific type II secretion system component C	843	2	21	66	14	1.64581
KPHS_08890	hypothetical protein	138	0	2	11	1	2.48995
KPHS_10030	P4 phage protein	321	18	6	45	55	1.24843
KPHS_10230	putative inner membrane permease of ABC transporter	873	9	21	78	22	1.39902
KPHS_10350	cysteine transport system periplasmic binding protein	810	7	34	76	42	1.20768
KPHS_10510	taurine transport system permease component	828	30	35	101	99	1.01924
KPHS_10950	hypothetical protein	117	0	0	30	0	6.03753
KPHS_11650	nickel/cobalt efflux protein RcnA	882	12	10	61	15	1.29784
KPHS_11770	porin, LamB family	687	10	13	66	21	1.47818
KPHS_12070	hypothetical protein	114	7	3	21	21	1.32756
KPHS_12410	hypothetical protein	285	4	5	22	3	1.08625
KPHS_12420	hypothetical protein	126	2	2	10	3	1.22215
KPHS_12520	hypothetical protein	132	1	1	8	1	1.75967
KPHS_12560	putative ninG protein	639	0	4	38	4	3.27914
KPHS_12600	hypothetical protein	390	0	1	22	0	4.2182
KPHS_12710	transposase InsC for insertion sequence IS903	969	15	18	73	23	1.0849
KPHS_13260	sucrose porin	1518	20	43	136	61	1.24711
KPHS_13280	hypothetical protein	120	0	4	11	6	1.87186
KPHS_13390	hypothetical protein	138	0	0	8	0	4.12154
KPHS_13670	hypothetical protein	678	1	9	46	28	2.57356
KPHS_13690	RmbA	618	7	1	39	8	1.89921
KPHS_14020	amino acid ABC transporter substrate-binding protein	852	8	26	66	52	1.37609
KPHS_14560	putative alcohol dehydrogenase	1089	4	20	109	55	2.45292
KPHS_14690	putative cytosine deaminase-related metal-dependent hydrolase	1239	33	57	154	116	1.08389
KPHS_14860	putative LysR-family transcriptional regulator	933	13	17	74	46	1.48216
KPHS_15500	K+-transporting ATPase	1680	28	33	150	81	1.40375
KPHS_15960	hypothetical protein	126	0	0	0	12	4.09797
KPHS_17220	minor capsid protein H1 and H2, major capsid protein N*	1059	8	14	91	34	2.09649
KPHS_17230	terminase, endonuclease subunit	651	11	10	59	13	1.30965
KPHS_17240	Head completion/stabilization protein (GpL)	465	0	7	27	13	2.30992
KPHS_17250	hypothetical protein	204	0	5	14	6	1.81944
KPHS_17260	hypothetical protein	216	0	3	11	2	2.00339
KPHS_17270	hypothetical protein	510	4	12	42	19	1.57186
KPHS_17380	tail protein I	600	14	10	56	20	1.11201
KPHS_17430	phage tail sheath protein	1173	24	41	116	64	1.00852
KPHS_17470	hypothetical protein	123	1	4	10	7	1.38048
KPHS_17990	hypothetical protein	132	5	9	26	17	1.1415
KPHS_19080	putative flavin:NADH reductase	495	11	22	59	65	1.37453
KPHS_19280	putative DsbA oxidoreductase	645	3	20	57	43	1.77843
KPHS_19900	hypothetical protein	123	0	0	8	0	4.12154
KPHS_19960	hypothetical protein	132	0	2	0	7	1.20839
KPHS_20280	hypothetical protein	153	6	0	20	5	1.30477
KPHS_20460	hypothetical protein	156	8	27	55	45	1.09661
KPHS_20610	hypothetical protein	156	2	2	12	0	1.2227
KPHS_21290	hypothetical protein	117	4	2	15	17	1.68278
KPHS_21300	PEP-dependent phosphotransferase enzyme II	126	0	0	11	14	5.45623
KPHS_22630	putative bacteriophage protein	489	10	24	66	34	1.15505
KPHS_22880	putative bacteriophage protein	669	17	42	81	87	1.01031
KPHS_22960	hypothetical protein	123	0	0	0	6	3.09957
KPHS_22970	hypothetical protein	492	3	14	38	9	1.23159
KPHS_23000	hypothetical protein	690	11	0	47	14	1.69974
KPHS_23010	OmpA/MotB domain-containing protein	1707	14	15	101	47	1.84137
KPHS_23030	putative protease	2655	34	113	237	147	1.01499
KPHS_25140	LuxR transcriptional regulator	612	0	0	41	15	6.78847
KPHS_25390	high-affinity branched-chain amino acid ABC transporter membrane protein	1575	24	56	143	76	1.04709
KPHS_25730	hypothetical protein	717	0	1	0	6	1.76102
KPHS_25860	D- and L-methionine ABC transporter ATP-binding protein	792	12	20	68	52	1.39762
KPHS_25930	purine ribonucleoside efflux pump NepI	1239	34	78	167	168	1.0814
KPHS_26080	putative fimbrial-like protein	564	10	2	36	14	1.35566
KPHS_26180	hypothetical protein	159	0	3	10	3	1.96176
KPHS_26480	hypothetical protein	240	8	0	27	7	1.32602
KPHS_26570	hypothetical protein	291	5	18	28	38	1.03561
KPHS_26750	hypothetical protein	135	9	8	34	19	1.07322
KPHS_26890	PTS system fructose-specific transporter subunit IIB	144	0	1	9	2	3.12568
KPHS_26900	PTS family enzyme IIA/ enzyme IIBC	471	9	4	42	16	1.54286
KPHS_26940	PTS system protein	438	15	36	96	70	1.25517
KPHS_27120	histidine transport	738	6	20	55	23	1.25344
KPHS_27130	amino acid ABC superfamily ATP binding cassette transporter	657	0	12	44	10	2.06841
KPHS_27140	glutamine ABC transporter permease	666	2	13	42	15	1.67742
KPHS_27150	cysteine ABC transporter periplasmic substrate binding protein	786	6	2	56	14	2.54625
KPHS_27180	hypothetical protein	186	2	2	11	2	1.26204
KPHS_27190	putative amidase	687	15	11	54	45	1.28058
KPHS_27210	hypothetical protein	387	2	7	28	23	2.07468
KPHS_27230	putative aspartate-semialdehyde dehydrogenase	1119	0	14	71	10	2.46518
KPHS_27250	putative transcriptional regulator	558	2	6	40	15	2.43517
KPHS_27400	hypothetical protein	792	5	14	55	62	2.12376
KPHS_27420	putative hydantoin racemase	873	22	29	81	71	1.00904
KPHS_27440	putative allantoin permease	1497	12	15	85	31	1.64284
KPHS_27450	guanine deaminase	1311	9	22	89	33	1.61698
KPHS_27480	putative epimerase/isomerase	924	27	53	121	150	1.20559
KPHS_27510	hypothetical protein	129	2	0	13	1	2.16022
KPHS_27980	hypothetical protein	504	21	22	114	62	1.49714
KPHS_28150	putative glycosyltransferase	696	0	0	43	4	6.63384
KPHS_28260	putative ABC transport system permease	849	17	15	73	43	1.28362
KPHS_28270	ABC superfamily ATP binding cassette transporter, ABC protein	1617	12	33	133	70	1.78904
KPHS_28420	3-phenylpropionate dioxygenase subunit alpha	1383	45	55	146	198	1.14075
KPHS_28560	ABC transporter membrane protein	1656	18	20	109	23	1.36442
KPHS_28580	putative ABC transport system substrate-binding component	705	4	0	53	18	3.46374
KPHS_28720	putative peptidase	1122	21	19	91	64	1.36075
KPHS_28730	putative luciferase-like monooxygenase	1008	13	31	87	29	1.04879
KPHS_29500	hypothetical protein	258	8	7	30	14	1.00401
KPHS_29850	hypothetical protein	171	7	5	23	19	1.1572
KPHS_29860	type VI secretion ATPase, ClpV1 family	219	8	4	19	23	1.05119
KPHS_30010	oligopeptide ABC transport system permease component	960	5	0	77	29	3.71537
KPHS_30020	oligopeptide ABC transport system permease component	951	8	22	69	5	1.07402
KPHS_30030	putative ABC transport system ATP-binding protein	981	4	22	70	59	1.93343
KPHS_30090	major facilitator superfamily protein	618	7	0	38	8	1.98981
KPHS_30140	2OG-Fe(II) oxygenase superfamily dioxygenase	990	24	37	114	60	1.04057
KPHS_30150	amidohydrolase	1419	20	63	116	110	1.00016
KPHS_30160	ABC transport system periplasmic binding component-related protein	990	16	31	95	52	1.20474
KPHS_30190	putative cytosine deaminase	1284	22	37	111	57	1.05535
KPHS_30200	putative endoribonuclease	480	27	26	83	102	1.13879
KPHS_30240	ABC transporter ATP-binding protein	816	18	27	97	67	1.3545
KPHS_30260	hypothetical protein	180	2	3	13	3	1.28442
KPHS_30270	chromate ion transporter (CHR) family chromate transporter	420	0	5	29	11	2.79989
KPHS_30390	acetolactate decarboxylase	780	17	19	94	51	1.48481
KPHS_30480	glycosyltransferase	936	0	17	66	14	2.14765
KPHS_30490	peptidase U61 LD-carboxypeptidase A	1038	18	25	92	34	1.10356
KPHS_30810	hypothetical protein	129	0	0	9	2	4.48575
KPHS_31290	hypothetical protein	138	0	6	0	24	1.40601
KPHS_31820	hypothetical protein	126	3	3	14	5	1.16692
KPHS_32100	hypothetical protein	114	2	3	9	8	1.21814
KPHS_32200	putative nitrate transporter component, NasE	420	5	6	30	6	1.29422
KPHS_32470	hypothetical protein	489	9	6	38	31	1.54801
KPHS_32490	hypothetical protein	1764	13	45	146	77	1.59178
KPHS_32530	hypothetical protein	243	0	0	19	0	5.37096
KPHS_32540	hypothetical protein	114	0	0	10	3	4.70075
KPHS_32550	hypothetical protein	135	0	0	10	0	4.4438
KPHS_32570	sulfatase modifying factor 1	573	0	3	37	6	3.67632
KPHS_32580	sulfatase modifying factor 1	354	0	2	21	0	3.33074
KPHS_32590	hypothetical protein	123	2	1	9	0	1.11925
KPHS_32620	hypothetical protein	213	0	1	13	2	3.59454
KPHS_32630	sulfatase modifying factor 1	894	9	11	61	23	1.60291
KPHS_32660	hypothetical protein	312	0	0	19	0	5.37096
KPHS_32670	hypothetical protein	1029	7	1	79	5	2.80643
KPHS_32680	hypothetical protein	528	5	3	33	0	1.60627
KPHS_32690	hypothetical protein	525	0	0	33	4	6.27606
KPHS_32740	hypothetical protein	126	0	0	8	0	4.12154
KPHS_32750	hypothetical protein	1698	10	14	105	44	2.17921
KPHS_32860	major facilitator superfamily permease	726	18	24	89	44	1.17567
KPHS_33040	hypothetical protein	144	2	0	12	3	2.20198
KPHS_33110	hypothetical protein	930	15	41	113	71	1.30899
KPHS_33210	hypothetical protein	147	2	0	21	15	3.41923
KPHS_34180	hypothetical protein	144	1	4	13	8	1.6993
KPHS_34250	hypothetical protein	180	0	1	13	8	3.93995
KPHS_34970	hypothetical protein	144	0	1	9	4	3.29673
KPHS_35100	hypothetical protein	576	2	25	40	63	1.53123
KPHS_35530	hypothetical protein	123	3	4	18	4	1.24358
KPHS_35830	hypothetical protein	141	0	0	13	1	4.89164
KPHS_36560	colicin I receptor	531	14	28	85	58	1.30199
KPHS_38030	putative adenosine deaminase	459	15	58	91	133	1.13325
KPHS_38040	putative cyanate transporter	1197	27	79	179	174	1.27653
KPHS_38880	hypothetical protein	117	0	0	10	8	5.05098
KPHS_41050	putative ABC transporter permease	864	3	20	55	22	1.49097
KPHS_41340	formate hydrogenlyase subunit B	609	9	8	43	3	1.02036
KPHS_41350	formate hydrogenlyase regulatory protein HycA	450	0	6	29	2	2.31665
KPHS_41360	hydrogenase nickel incorporation protein	345	3	6	26	14	1.71496
KPHS_41390	hydrogenase isoenzymes formation protein	273	0	17	31	7	1.08429
KPHS_42200	putative general substrate transporter	1422	21	50	131	53	1.0048
KPHS_42320	hypothetical protein	120	2	1	8	7	1.62867
KPHS_42650	transposase InsC for insertion sequence IS903	969	17	18	74	25	1.01625
KPHS_42660	propanediol utilization polyhedral bodies protein	285	1	7	32	1	1.92723
KPHS_42670	propanediol utilization polyhedral bodies protein	813	17	33	106	26	1.04871
KPHS_42690	propanediol utilization: dehydratase, medium subunit	690	17	55	99	110	1.07116
KPHS_42700	propanediol utilization dehydratase small subunit	525	11	32	58	71	1.08817
KPHS_42760	propanediol utilization	492	14	12	47	47	1.20312
KPHS_43320	hypothetical protein	132	1	5	10	7	1.14405
KPHS_43460	MrkB fimbrial protein	726	45	119	217	247	1.00505
KPHS_43570	periplasmic chaperone	705	25	3	68	68	1.40741
KPHS_43590	type 1 fimbrial minor component	528	6	14	39	26	1.25893
KPHS_44180	hypothetical protein	135	0	6	9	7	1.17533
KPHS_44710	hypothetical protein	1290	22	38	126	65	1.22046
KPHS_44740	hypothetical protein	348	8	16	41	33	1.13472
KPHS_44770	hypothetical protein	954	3	21	91	36	2.15046
KPHS_44780	DNA-binding prophage protein	894	0	8	66	34	3.39106
KPHS_44810	transcriptional regulator Nlp	261	0	0	19	1	5.41794
KPHS_44920	hypothetical protein	1599	27	26	124	35	1.1026
KPHS_44960	hypothetical protein	1368	22	40	111	93	1.20954
KPHS_44980	hypothetical protein	156	1	2	11	9	2.24136
KPHS_44990	hypothetical protein	180	0	0	22	0	5.58279
KPHS_45030	hypothetical protein	846	8	18	53	13	1.01185
KPHS_45040	hypothetical protein	654	0	5	54	14	3.57704
KPHS_45050	hypothetical protein	372	0	3	21	8	3.05185
KPHS_45070	hypothetical protein	354	2	0	21	15	3.41923
KPHS_45080	hypothetical protein	318	1	5	19	8	1.86753
KPHS_45140	hypothetical protein	513	7	9	37	21	1.34862
KPHS_45160	hypothetical protein	618	6	17	37	31	1.11785
KPHS_45440	hypothetical protein	123	6	4	21	12	1.1109
KPHS_45940	short-chain dehydrogenase	147	0	9	20	15	1.71677
KPHS_46180	glycerol dehydratase	585	10	21	65	38	1.29437
KPHS_46690	hypothetical protein	144	2	0	8	0	1.35118
KPHS_47210	hypothetical protein	126	1	4	11	4	1.28102
KPHS_47230	hypothetical protein	249	0	7	30	12	2.40054
KPHS_47600	hypothetical protein	165	0	0	0	2	1.5361
KPHS_48070	putative prophage holin	237	6	3	20	25	1.57127
KPHS_48080	phage QLRG family, putative DNA packaging	300	7	14	28	46	1.22375
KPHS_48110	phage prohead protease, HK97 family	561	19	12	52	49	1.01212
KPHS_48170	hypothetical protein	369	46	87	202	277	1.27372
KPHS_48190	hypothetical protein	189	34	28	102	100	1.04535
KPHS_48210	Roi protein	780	10	14	58	34	1.43875
KPHS_48220	phage transcriptional regulator AlpA	285	4	5	26	8	1.47307
KPHS_48250	DNA-binding transcriptional regulator EnvR	651	8	13	55	24	1.47097
KPHS_49580	hypothetical protein	645	18	34	94	59	1.09444
KPHS_51280	transposase InsC for insertion sequence IS903	969	15	17	69	20	1.01801
KPHS_51510	hypothetical protein	888	12	8	63	15	1.44293
KPHS_51520	hypothetical protein	132	0	0	0	5	2.83888
KPHS_51530	putative acetyltransferase	1701	28	26	133	31	1.1306
KPHS_51540	hypothetical protein	114	2	0	10	0	1.68252
KPHS_52060	hypothetical protein	117	0	0	9	0	4.29163
KPHS_52070	hypothetical protein	123	3	2	11	5	1.09545
KPHS_52080	putative secretion protein	1023	11	35	99	47	1.31676
KPHS_52110	putative general substrate transporter	1164	28	24	136	84	1.49607
KPHS_52350	phosphonoacetaldehyde hydrolase	810	7	18	68	44	1.73875
KPHS_r00030	5S ribosomal RNA	115	2	2	13	3	1.5479
KPHS_r00090	5S ribosomal RNA	115	1	1	7	1	1.5804
KPHS_t00370	tRNA	77	2	1	7	4	1.23002
KPHS_t00440	tRNA	76	1	1	6	0	1.22235
KPHS_t00560	tRNA	91	4	0	12	5	1.29095
KPHS_t00570	tRNA	77	0	1	9	1	3.03241
KPHS_t00740	tRNA	88	1	0	6	2	2.35051
KPHS_t00750	tRNA	88	4	7	15	32	1.44565

## Sheet: up-regulated genes Annotation
Annotation of up-regulated DEGs of M2 compared with WT
ID	Gene Name	Species	GOTERM_BP_DIRECT	GOTERM_CC_DIRECT	GOTERM_MF_DIRECT	KEGG_PATHWAY
KPHS_30140	2OG-Fe(II) oxygenase superfamily dioxygenase(KPHS_30140)	Klebsiella pneumoniae subsp. pneumoniae HS11286			GO:0046872~metal ion binding,GO:0051213~dioxygenase activity,
KPHS_28420	3-phenylpropionate dioxygenase subunit alpha(KPHS_28420)	Klebsiella pneumoniae subsp. pneumoniae HS11286	GO:0019439~aromatic compound catabolic process,		GO:0005506~iron ion binding,GO:0016708~oxidoreductase activity, acting on paired donors, with incorporation or reduction of molecular oxygen, NAD(P)H as one donor, and incorporation of two atoms of oxygen into one donor,GO:0051537~2 iron, 2 sulfur cluster binding,	kpm00362:Benzoate degradation,kpm00364:Fluorobenzoate degradation,kpm00622:Xylene degradation,kpm01100:Metabolic pathways,kpm01120:Microbial metabolism in diverse environments,kpm01220:Degradation of aromatic compounds,
KPHS_r00030	5S ribosomal RNA(KPHS_r00030)	Klebsiella pneumoniae subsp. pneumoniae HS11286				kpm03010:Ribosome,
KPHS_r00090	5S ribosomal RNA(KPHS_r00090)	Klebsiella pneumoniae subsp. pneumoniae HS11286				kpm03010:Ribosome,
KPHS_28270	ABC superfamily ATP binding cassette transporter, ABC protein(KPHS_28270)	Klebsiella pneumoniae subsp. pneumoniae HS11286	GO:0015833~peptide transport,		GO:0005524~ATP binding,GO:0016887~ATPase activity,
KPHS_30160	ABC transport system periplasmic binding component-related protein(KPHS_30160)	Klebsiella pneumoniae subsp. pneumoniae HS11286	GO:0009228~thiamine biosynthetic process,
KPHS_30240	ABC transporter ATP-binding protein(KPHS_30240)	Klebsiella pneumoniae subsp. pneumoniae HS11286	GO:0006810~transport,	GO:0005886~plasma membrane,GO:0016021~integral component of membrane,	GO:0005524~ATP binding,
KPHS_28560	ABC transporter membrane protein(KPHS_28560)	Klebsiella pneumoniae subsp. pneumoniae HS11286	GO:0006810~transport,	GO:0005886~plasma membrane,GO:0016021~integral component of membrane,		kpm02010:ABC transporters,
KPHS_25860	D- and L-methionine ABC transporter ATP-binding protein(KPHS_25860)	Klebsiella pneumoniae subsp. pneumoniae HS11286	GO:0006865~amino acid transport,GO:0015821~methionine transport,	GO:0005886~plasma membrane,	GO:0005524~ATP binding,GO:0042626~ATPase activity, coupled to transmembrane movement of substances,	kpm02010:ABC transporters,
KPHS_44780	DNA-binding prophage protein(KPHS_44780)	Klebsiella pneumoniae subsp. pneumoniae HS11286	GO:0006310~DNA recombination,GO:0015074~DNA integration,		GO:0003677~DNA binding,
KPHS_48250	DNA-binding transcriptional regulator EnvR(KPHS_48250)	Klebsiella pneumoniae subsp. pneumoniae HS11286	GO:0006351~transcription, DNA-templated,GO:0006355~regulation of transcription, DNA-templated,		GO:0003677~DNA binding,
KPHS_05580	Hcp1 family type VI secretion system effector(KPHS_05580)	Klebsiella pneumoniae subsp. pneumoniae HS11286				kpm03070:Bacterial secretion system,
KPHS_17240	Head completion/stabilization protein (GpL)(KPHS_17240)	Klebsiella pneumoniae subsp. pneumoniae HS11286	GO:0019069~viral capsid assembly,
KPHS_15500	K+-transporting ATPase(KPHS_15500)	Klebsiella pneumoniae subsp. pneumoniae HS11286		GO:0005887~integral component of plasma membrane,	GO:0008556~potassium-transporting ATPase activity,GO:0030955~potassium ion binding,	kpm02020:Two-component system,
KPHS_02520	L-asparagine permease(KPHS_02520)	Klebsiella pneumoniae subsp. pneumoniae HS11286		GO:0016021~integral component of membrane,
KPHS_25140	LuxR transcriptional regulator(KPHS_25140)	Klebsiella pneumoniae subsp. pneumoniae HS11286	GO:0006351~transcription, DNA-templated,GO:0006355~regulation of transcription, DNA-templated,		GO:0003677~DNA binding,
KPHS_43460	MrkB fimbrial protein(KPHS_43460)	Klebsiella pneumoniae subsp. pneumoniae HS11286	GO:0043711~pilus organization,GO:0061077~chaperone-mediated protein folding,GO:0071555~cell wall organization,	GO:0030288~outer membrane-bounded periplasmic space,
KPHS_23010	OmpA/MotB domain-containing protein(KPHS_23010)	Klebsiella pneumoniae subsp. pneumoniae HS11286		GO:0009279~cell outer membrane,GO:0016021~integral component of membrane,
KPHS_07410	Oxaloacetate decarboxylase alpha chain(KPHS_07410)	Klebsiella pneumoniae subsp. pneumoniae HS11286	GO:0006814~sodium ion transport,		GO:0008948~oxaloacetate decarboxylase activity,	kpm00620:Pyruvate metabolism,kpm01100:Metabolic pathways,
KPHS_07420	Oxaloacetate decarboxylase gamma chain(KPHS_07420)	Klebsiella pneumoniae subsp. pneumoniae HS11286	GO:0071436~sodium ion export,	GO:0005886~plasma membrane,GO:0016021~integral component of membrane,	GO:0008948~oxaloacetate decarboxylase activity,GO:0015081~sodium ion transmembrane transporter activity,	kpm00620:Pyruvate metabolism,kpm01100:Metabolic pathways,
KPHS_10030	P4 phage protein(KPHS_10030)	Klebsiella pneumoniae subsp. pneumoniae HS11286
KPHS_21300	PEP-dependent phosphotransferase enzyme II(KPHS_21300)	Klebsiella pneumoniae subsp. pneumoniae HS11286			GO:0016740~transferase activity,
KPHS_26900	PTS family enzyme IIA/ enzyme IIBC(KPHS_26900)	Klebsiella pneumoniae subsp. pneumoniae HS11286	GO:0009401~phosphoenolpyruvate-dependent sugar phosphotransferase system,	GO:0016021~integral component of membrane,	GO:0008982~protein-N(PI)-phosphohistidine-sugar phosphotransferase activity,	kpm00051:Fructose and mannose metabolism,kpm01100:Metabolic pathways,kpm01120:Microbial metabolism in diverse environments,kpm02060:Phosphotransferase system (PTS),
KPHS_04330	PTS system ascorbate-specific transporter subunit IIC(KPHS_04330)	Klebsiella pneumoniae subsp. pneumoniae HS11286	GO:0009401~phosphoenolpyruvate-dependent sugar phosphotransferase system,	GO:0016021~integral component of membrane,		kpm00053:Ascorbate and aldarate metabolism,kpm01100:Metabolic pathways,kpm01120:Microbial metabolism in diverse environments,kpm02060:Phosphotransferase system (PTS),
KPHS_26890	PTS system fructose-specific transporter subunit IIB(KPHS_26890)	Klebsiella pneumoniae subsp. pneumoniae HS11286	GO:0009401~phosphoenolpyruvate-dependent sugar phosphotransferase system,		GO:0008982~protein-N(PI)-phosphohistidine-sugar phosphotransferase activity,
KPHS_26940	PTS system protein(KPHS_26940)	Klebsiella pneumoniae subsp. pneumoniae HS11286			GO:0005215~transporter activity,	kpm00053:Ascorbate and aldarate metabolism,kpm01100:Metabolic pathways,kpm01120:Microbial metabolism in diverse environments,kpm02060:Phosphotransferase system (PTS),
KPHS_13690	RmbA(KPHS_13690)	Klebsiella pneumoniae subsp. pneumoniae HS11286	GO:0006355~regulation of transcription, DNA-templated,		GO:0003677~DNA binding,
KPHS_48210	Roi protein(KPHS_48210)	Klebsiella pneumoniae subsp. pneumoniae HS11286			GO:0003677~DNA binding,
KPHS_30390	acetolactate decarboxylase(KPHS_30390)	Klebsiella pneumoniae subsp. pneumoniae HS11286	GO:0045151~acetoin biosynthetic process,		GO:0047605~acetolactate decarboxylase activity,	kpm00650:Butanoate metabolism,kpm00660:C5-Branched dibasic acid metabolism,
KPHS_30150	amidohydrolase(KPHS_30150)	Klebsiella pneumoniae subsp. pneumoniae HS11286			GO:0016810~hydrolase activity, acting on carbon-nitrogen (but not peptide) bonds,
KPHS_27130	amino acid ABC superfamily ATP binding cassette transporter(KPHS_27130)	Klebsiella pneumoniae subsp. pneumoniae HS11286		GO:0005886~plasma membrane,GO:0016021~integral component of membrane,	GO:0005215~transporter activity,
KPHS_14020	amino acid ABC transporter substrate-binding protein(KPHS_14020)	Klebsiella pneumoniae subsp. pneumoniae HS11286
KPHS_03620	biofilm PGA synthesis N-glycosyltransferase PgaC(KPHS_03620)	Klebsiella pneumoniae subsp. pneumoniae HS11286		GO:0016021~integral component of membrane,	GO:0008375~acetylglucosaminyltransferase activity,
KPHS_30270	chromate ion transporter (CHR) family chromate transporter(KPHS_30270)	Klebsiella pneumoniae subsp. pneumoniae HS11286		GO:0016021~integral component of membrane,	GO:0015109~chromate transmembrane transporter activity,
KPHS_36560	colicin I receptor(KPHS_36560)	Klebsiella pneumoniae subsp. pneumoniae HS11286	GO:0006810~transport,	GO:0016020~membrane,	GO:0004872~receptor activity,
KPHS_05830	copper-binding protein(KPHS_05830)	Klebsiella pneumoniae subsp. pneumoniae HS11286				kpm02020:Two-component system,
KPHS_27150	cysteine ABC transporter periplasmic substrate binding protein(KPHS_27150)	Klebsiella pneumoniae subsp. pneumoniae HS11286			GO:0005215~transporter activity,
KPHS_10350	cysteine transport system periplasmic binding protein(KPHS_10350)	Klebsiella pneumoniae subsp. pneumoniae HS11286		GO:0016020~membrane,	GO:0004970~ionotropic glutamate receptor activity,
KPHS_03880	fimbrial biogenesis periplasmic chaperone(KPHS_03880)	Klebsiella pneumoniae subsp. pneumoniae HS11286	GO:0043711~pilus organization,GO:0061077~chaperone-mediated protein folding,GO:0071555~cell wall organization,	GO:0030288~outer membrane-bounded periplasmic space,
KPHS_41350	formate hydrogenlyase regulatory protein HycA(KPHS_41350)	Klebsiella pneumoniae subsp. pneumoniae HS11286			GO:0016829~lyase activity,
KPHS_41340	formate hydrogenlyase subunit B(KPHS_41340)	Klebsiella pneumoniae subsp. pneumoniae HS11286			GO:0016829~lyase activity,
KPHS_27140	glutamine ABC transporter permease(KPHS_27140)	Klebsiella pneumoniae subsp. pneumoniae HS11286		GO:0005886~plasma membrane,GO:0016021~integral component of membrane,	GO:0005215~transporter activity,
KPHS_46180	glycerol dehydratase(KPHS_46180)	Klebsiella pneumoniae subsp. pneumoniae HS11286				kpm00561:Glycerolipid metabolism,
KPHS_30480	glycosyltransferase(KPHS_30480)	Klebsiella pneumoniae subsp. pneumoniae HS11286			GO:0016740~transferase activity,
KPHS_27450	guanine deaminase(KPHS_27450)	Klebsiella pneumoniae subsp. pneumoniae HS11286	GO:0006147~guanine catabolic process,		GO:0008270~zinc ion binding,GO:0008892~guanine deaminase activity,	kpm00230:Purine metabolism,kpm01100:Metabolic pathways,
KPHS_25390	high-affinity branched-chain amino acid ABC transporter membrane protein(KPHS_25390)	Klebsiella pneumoniae subsp. pneumoniae HS11286		GO:0005886~plasma membrane,GO:0016021~integral component of membrane,	GO:0005215~transporter activity,	kpm02010:ABC transporters,
KPHS_27120	histidine transport(KPHS_27120)	Klebsiella pneumoniae subsp. pneumoniae HS11286			GO:0005524~ATP binding,GO:0015424~amino acid-transporting ATPase activity,
KPHS_41390	hydrogenase isoenzymes formation protein(KPHS_41390)	Klebsiella pneumoniae subsp. pneumoniae HS11286
KPHS_41360	hydrogenase nickel incorporation protein(KPHS_41360)	Klebsiella pneumoniae subsp. pneumoniae HS11286	GO:0006464~cellular protein modification process,		GO:0016151~nickel cation binding,
KPHS_01130	hypothetical protein(KPHS_01130)	Klebsiella pneumoniae subsp. pneumoniae HS11286		GO:0016021~integral component of membrane,
KPHS_02220	hypothetical protein(KPHS_02220)	Klebsiella pneumoniae subsp. pneumoniae HS11286
KPHS_02850	hypothetical protein(KPHS_02850)	Klebsiella pneumoniae subsp. pneumoniae HS11286
KPHS_02890	hypothetical protein(KPHS_02890)	Klebsiella pneumoniae subsp. pneumoniae HS11286
KPHS_03190	hypothetical protein(KPHS_03190)	Klebsiella pneumoniae subsp. pneumoniae HS11286
KPHS_03650	hypothetical protein(KPHS_03650)	Klebsiella pneumoniae subsp. pneumoniae HS11286	GO:0006351~transcription, DNA-templated,GO:0006355~regulation of transcription, DNA-templated,		GO:0003677~DNA binding,
KPHS_03850	hypothetical protein(KPHS_03850)	Klebsiella pneumoniae subsp. pneumoniae HS11286		GO:0016021~integral component of membrane,
KPHS_03860	hypothetical protein(KPHS_03860)	Klebsiella pneumoniae subsp. pneumoniae HS11286	GO:0007155~cell adhesion,	GO:0009289~pilus,
KPHS_03900	hypothetical protein(KPHS_03900)	Klebsiella pneumoniae subsp. pneumoniae HS11286	GO:0000160~phosphorelay signal transduction system,GO:0006355~regulation of transcription, DNA-templated,	GO:0005622~intracellular,GO:0016021~integral component of membrane,	GO:0003677~DNA binding,
KPHS_04080	hypothetical protein(KPHS_04080)	Klebsiella pneumoniae subsp. pneumoniae HS11286
KPHS_04730	hypothetical protein(KPHS_04730)	Klebsiella pneumoniae subsp. pneumoniae HS11286
KPHS_04770	hypothetical protein(KPHS_04770)	Klebsiella pneumoniae subsp. pneumoniae HS11286
KPHS_05270	hypothetical protein(KPHS_05270)	Klebsiella pneumoniae subsp. pneumoniae HS11286
KPHS_05450	hypothetical protein(KPHS_05450)	Klebsiella pneumoniae subsp. pneumoniae HS11286
KPHS_05590	hypothetical protein(KPHS_05590)	Klebsiella pneumoniae subsp. pneumoniae HS11286		GO:0016021~integral component of membrane,
KPHS_05600	hypothetical protein(KPHS_05600)	Klebsiella pneumoniae subsp. pneumoniae HS11286
KPHS_05610	hypothetical protein(KPHS_05610)	Klebsiella pneumoniae subsp. pneumoniae HS11286
KPHS_05670	hypothetical protein(KPHS_05670)	Klebsiella pneumoniae subsp. pneumoniae HS11286
KPHS_05680	hypothetical protein(KPHS_05680)	Klebsiella pneumoniae subsp. pneumoniae HS11286	GO:0006811~ion transport,	GO:0009279~cell outer membrane,GO:0046930~pore complex,	GO:0015288~porin activity,
KPHS_06230	hypothetical protein(KPHS_06230)	Klebsiella pneumoniae subsp. pneumoniae HS11286
KPHS_06360	hypothetical protein(KPHS_06360)	Klebsiella pneumoniae subsp. pneumoniae HS11286
KPHS_06420	hypothetical protein(KPHS_06420)	Klebsiella pneumoniae subsp. pneumoniae HS11286
KPHS_06720	hypothetical protein(KPHS_06720)	Klebsiella pneumoniae subsp. pneumoniae HS11286	GO:0006351~transcription, DNA-templated,GO:0006355~regulation of transcription, DNA-templated,		GO:0003677~DNA binding,
KPHS_07150	hypothetical protein(KPHS_07150)	Klebsiella pneumoniae subsp. pneumoniae HS11286
KPHS_08890	hypothetical protein(KPHS_08890)	Klebsiella pneumoniae subsp. pneumoniae HS11286
KPHS_10950	hypothetical protein(KPHS_10950)	Klebsiella pneumoniae subsp. pneumoniae HS11286
KPHS_12070	hypothetical protein(KPHS_12070)	Klebsiella pneumoniae subsp. pneumoniae HS11286
KPHS_12410	hypothetical protein(KPHS_12410)	Klebsiella pneumoniae subsp. pneumoniae HS11286
KPHS_12420	hypothetical protein(KPHS_12420)	Klebsiella pneumoniae subsp. pneumoniae HS11286		GO:0016021~integral component of membrane,
KPHS_12520	hypothetical protein(KPHS_12520)	Klebsiella pneumoniae subsp. pneumoniae HS11286
KPHS_12600	hypothetical protein(KPHS_12600)	Klebsiella pneumoniae subsp. pneumoniae HS11286
KPHS_13280	hypothetical protein(KPHS_13280)	Klebsiella pneumoniae subsp. pneumoniae HS11286
KPHS_13390	hypothetical protein(KPHS_13390)	Klebsiella pneumoniae subsp. pneumoniae HS11286
KPHS_13670	hypothetical protein(KPHS_13670)	Klebsiella pneumoniae subsp. pneumoniae HS11286
KPHS_15960	hypothetical protein(KPHS_15960)	Klebsiella pneumoniae subsp. pneumoniae HS11286
KPHS_17250	hypothetical protein(KPHS_17250)	Klebsiella pneumoniae subsp. pneumoniae HS11286
KPHS_17260	hypothetical protein(KPHS_17260)	Klebsiella pneumoniae subsp. pneumoniae HS11286		GO:0016021~integral component of membrane,
KPHS_17270	hypothetical protein(KPHS_17270)	Klebsiella pneumoniae subsp. pneumoniae HS11286	GO:0009253~peptidoglycan catabolic process,GO:0016998~cell wall macromolecule catabolic process,GO:0042742~defense response to bacterium,GO:0044659~cytolysis by virus of host cell,		GO:0003796~lysozyme activity,
KPHS_17470	hypothetical protein(KPHS_17470)	Klebsiella pneumoniae subsp. pneumoniae HS11286
KPHS_17990	hypothetical protein(KPHS_17990)	Klebsiella pneumoniae subsp. pneumoniae HS11286
KPHS_19900	hypothetical protein(KPHS_19900)	Klebsiella pneumoniae subsp. pneumoniae HS11286
KPHS_19960	hypothetical protein(KPHS_19960)	Klebsiella pneumoniae subsp. pneumoniae HS11286
KPHS_20280	hypothetical protein(KPHS_20280)	Klebsiella pneumoniae subsp. pneumoniae HS11286
KPHS_20460	hypothetical protein(KPHS_20460)	Klebsiella pneumoniae subsp. pneumoniae HS11286
KPHS_20610	hypothetical protein(KPHS_20610)	Klebsiella pneumoniae subsp. pneumoniae HS11286
KPHS_21290	hypothetical protein(KPHS_21290)	Klebsiella pneumoniae subsp. pneumoniae HS11286
KPHS_22960	hypothetical protein(KPHS_22960)	Klebsiella pneumoniae subsp. pneumoniae HS11286		GO:0016021~integral component of membrane,
KPHS_22970	hypothetical protein(KPHS_22970)	Klebsiella pneumoniae subsp. pneumoniae HS11286
KPHS_23000	hypothetical protein(KPHS_23000)	Klebsiella pneumoniae subsp. pneumoniae HS11286				kpm03070:Bacterial secretion system,
KPHS_25730	hypothetical protein(KPHS_25730)	Klebsiella pneumoniae subsp. pneumoniae HS11286
KPHS_26180	hypothetical protein(KPHS_26180)	Klebsiella pneumoniae subsp. pneumoniae HS11286
KPHS_26480	hypothetical protein(KPHS_26480)	Klebsiella pneumoniae subsp. pneumoniae HS11286
KPHS_26570	hypothetical protein(KPHS_26570)	Klebsiella pneumoniae subsp. pneumoniae HS11286
KPHS_26750	hypothetical protein(KPHS_26750)	Klebsiella pneumoniae subsp. pneumoniae HS11286
KPHS_27180	hypothetical protein(KPHS_27180)	Klebsiella pneumoniae subsp. pneumoniae HS11286
KPHS_27210	hypothetical protein(KPHS_27210)	Klebsiella pneumoniae subsp. pneumoniae HS11286
KPHS_27400	hypothetical protein(KPHS_27400)	Klebsiella pneumoniae subsp. pneumoniae HS11286		GO:0005886~plasma membrane,GO:0016021~integral component of membrane,
KPHS_27510	hypothetical protein(KPHS_27510)	Klebsiella pneumoniae subsp. pneumoniae HS11286
KPHS_27980	hypothetical protein(KPHS_27980)	Klebsiella pneumoniae subsp. pneumoniae HS11286		GO:0016021~integral component of membrane,
KPHS_29500	hypothetical protein(KPHS_29500)	Klebsiella pneumoniae subsp. pneumoniae HS11286		GO:0016021~integral component of membrane,
KPHS_29850	hypothetical protein(KPHS_29850)	Klebsiella pneumoniae subsp. pneumoniae HS11286		GO:0016021~integral component of membrane,
KPHS_30260	hypothetical protein(KPHS_30260)	Klebsiella pneumoniae subsp. pneumoniae HS11286
KPHS_30810	hypothetical protein(KPHS_30810)	Klebsiella pneumoniae subsp. pneumoniae HS11286
KPHS_31290	hypothetical protein(KPHS_31290)	Klebsiella pneumoniae subsp. pneumoniae HS11286
KPHS_31820	hypothetical protein(KPHS_31820)	Klebsiella pneumoniae subsp. pneumoniae HS11286
KPHS_32100	hypothetical protein(KPHS_32100)	Klebsiella pneumoniae subsp. pneumoniae HS11286
KPHS_32470	hypothetical protein(KPHS_32470)	Klebsiella pneumoniae subsp. pneumoniae HS11286				kpm03070:Bacterial secretion system,
KPHS_32490	hypothetical protein(KPHS_32490)	Klebsiella pneumoniae subsp. pneumoniae HS11286
KPHS_32530	hypothetical protein(KPHS_32530)	Klebsiella pneumoniae subsp. pneumoniae HS11286
KPHS_32540	hypothetical protein(KPHS_32540)	Klebsiella pneumoniae subsp. pneumoniae HS11286
KPHS_32550	hypothetical protein(KPHS_32550)	Klebsiella pneumoniae subsp. pneumoniae HS11286
KPHS_32590	hypothetical protein(KPHS_32590)	Klebsiella pneumoniae subsp. pneumoniae HS11286
KPHS_32620	hypothetical protein(KPHS_32620)	Klebsiella pneumoniae subsp. pneumoniae HS11286
KPHS_32660	hypothetical protein(KPHS_32660)	Klebsiella pneumoniae subsp. pneumoniae HS11286
KPHS_32670	hypothetical protein(KPHS_32670)	Klebsiella pneumoniae subsp. pneumoniae HS11286
KPHS_32680	hypothetical protein(KPHS_32680)	Klebsiella pneumoniae subsp. pneumoniae HS11286
KPHS_32690	hypothetical protein(KPHS_32690)	Klebsiella pneumoniae subsp. pneumoniae HS11286
KPHS_32740	hypothetical protein(KPHS_32740)	Klebsiella pneumoniae subsp. pneumoniae HS11286
KPHS_32750	hypothetical protein(KPHS_32750)	Klebsiella pneumoniae subsp. pneumoniae HS11286		GO:0009279~cell outer membrane,GO:0016021~integral component of membrane,
KPHS_33040	hypothetical protein(KPHS_33040)	Klebsiella pneumoniae subsp. pneumoniae HS11286
KPHS_33110	hypothetical protein(KPHS_33110)	Klebsiella pneumoniae subsp. pneumoniae HS11286
KPHS_33210	hypothetical protein(KPHS_33210)	Klebsiella pneumoniae subsp. pneumoniae HS11286
KPHS_34180	hypothetical protein(KPHS_34180)	Klebsiella pneumoniae subsp. pneumoniae HS11286
KPHS_34250	hypothetical protein(KPHS_34250)	Klebsiella pneumoniae subsp. pneumoniae HS11286
KPHS_34970	hypothetical protein(KPHS_34970)	Klebsiella pneumoniae subsp. pneumoniae HS11286		GO:0016021~integral component of membrane,
KPHS_35100	hypothetical protein(KPHS_35100)	Klebsiella pneumoniae subsp. pneumoniae HS11286		GO:0016021~integral component of membrane,
KPHS_35530	hypothetical protein(KPHS_35530)	Klebsiella pneumoniae subsp. pneumoniae HS11286		GO:0016021~integral component of membrane,
KPHS_35830	hypothetical protein(KPHS_35830)	Klebsiella pneumoniae subsp. pneumoniae HS11286		GO:0016021~integral component of membrane,
KPHS_38880	hypothetical protein(KPHS_38880)	Klebsiella pneumoniae subsp. pneumoniae HS11286
KPHS_42320	hypothetical protein(KPHS_42320)	Klebsiella pneumoniae subsp. pneumoniae HS11286		GO:0016021~integral component of membrane,
KPHS_43320	hypothetical protein(KPHS_43320)	Klebsiella pneumoniae subsp. pneumoniae HS11286
KPHS_44180	hypothetical protein(KPHS_44180)	Klebsiella pneumoniae subsp. pneumoniae HS11286
KPHS_44710	hypothetical protein(KPHS_44710)	Klebsiella pneumoniae subsp. pneumoniae HS11286
KPHS_44740	hypothetical protein(KPHS_44740)	Klebsiella pneumoniae subsp. pneumoniae HS11286
KPHS_44770	hypothetical protein(KPHS_44770)	Klebsiella pneumoniae subsp. pneumoniae HS11286
KPHS_44920	hypothetical protein(KPHS_44920)	Klebsiella pneumoniae subsp. pneumoniae HS11286
KPHS_44960	hypothetical protein(KPHS_44960)	Klebsiella pneumoniae subsp. pneumoniae HS11286
KPHS_44980	hypothetical protein(KPHS_44980)	Klebsiella pneumoniae subsp. pneumoniae HS11286		GO:0016021~integral component of membrane,
KPHS_44990	hypothetical protein(KPHS_44990)	Klebsiella pneumoniae subsp. pneumoniae HS11286
KPHS_45030	hypothetical protein(KPHS_45030)	Klebsiella pneumoniae subsp. pneumoniae HS11286
KPHS_45040	hypothetical protein(KPHS_45040)	Klebsiella pneumoniae subsp. pneumoniae HS11286		GO:0016021~integral component of membrane,
KPHS_45050	hypothetical protein(KPHS_45050)	Klebsiella pneumoniae subsp. pneumoniae HS11286		GO:0016021~integral component of membrane,
KPHS_45070	hypothetical protein(KPHS_45070)	Klebsiella pneumoniae subsp. pneumoniae HS11286		GO:0016021~integral component of membrane,
KPHS_45080	hypothetical protein(KPHS_45080)	Klebsiella pneumoniae subsp. pneumoniae HS11286
KPHS_45140	hypothetical protein(KPHS_45140)	Klebsiella pneumoniae subsp. pneumoniae HS11286
KPHS_45160	hypothetical protein(KPHS_45160)	Klebsiella pneumoniae subsp. pneumoniae HS11286
KPHS_45440	hypothetical protein(KPHS_45440)	Klebsiella pneumoniae subsp. pneumoniae HS11286
KPHS_46690	hypothetical protein(KPHS_46690)	Klebsiella pneumoniae subsp. pneumoniae HS11286
KPHS_47210	hypothetical protein(KPHS_47210)	Klebsiella pneumoniae subsp. pneumoniae HS11286
KPHS_47230	hypothetical protein(KPHS_47230)	Klebsiella pneumoniae subsp. pneumoniae HS11286
KPHS_47600	hypothetical protein(KPHS_47600)	Klebsiella pneumoniae subsp. pneumoniae HS11286
KPHS_48170	hypothetical protein(KPHS_48170)	Klebsiella pneumoniae subsp. pneumoniae HS11286
KPHS_48190	hypothetical protein(KPHS_48190)	Klebsiella pneumoniae subsp. pneumoniae HS11286
KPHS_49580	hypothetical protein(KPHS_49580)	Klebsiella pneumoniae subsp. pneumoniae HS11286		GO:0016021~integral component of membrane,
KPHS_51510	hypothetical protein(KPHS_51510)	Klebsiella pneumoniae subsp. pneumoniae HS11286
KPHS_51520	hypothetical protein(KPHS_51520)	Klebsiella pneumoniae subsp. pneumoniae HS11286
KPHS_51540	hypothetical protein(KPHS_51540)	Klebsiella pneumoniae subsp. pneumoniae HS11286
KPHS_52060	hypothetical protein(KPHS_52060)	Klebsiella pneumoniae subsp. pneumoniae HS11286
KPHS_52070	hypothetical protein(KPHS_52070)	Klebsiella pneumoniae subsp. pneumoniae HS11286
KPHS_32860	major facilitator superfamily permease(KPHS_32860)	Klebsiella pneumoniae subsp. pneumoniae HS11286		GO:0016021~integral component of membrane,	GO:0022857~transmembrane transporter activity,
KPHS_30090	major facilitator superfamily protein(KPHS_30090)	Klebsiella pneumoniae subsp. pneumoniae HS11286	GO:0055085~transmembrane transport,	GO:0016021~integral component of membrane,
KPHS_02940	mgl repressor, galactose operon inducer(KPHS_02940)	Klebsiella pneumoniae subsp. pneumoniae HS11286	GO:0006351~transcription, DNA-templated,GO:0006355~regulation of transcription, DNA-templated,		GO:0003677~DNA binding,
KPHS_03830	microcin H47 ABC transporter, permease/ATP-binding protein(KPHS_03830)	Klebsiella pneumoniae subsp. pneumoniae HS11286		GO:0016021~integral component of membrane,	GO:0005524~ATP binding,GO:0008234~cysteine-type peptidase activity,GO:0042626~ATPase activity, coupled to transmembrane movement of substances,	kpm02010:ABC transporters,
KPHS_03840	microcin H47 secretion protein(KPHS_03840)	Klebsiella pneumoniae subsp. pneumoniae HS11286	GO:0009306~protein secretion,GO:0055085~transmembrane transport,	GO:0016021~integral component of membrane,	GO:0008565~protein transporter activity,
KPHS_17220	minor capsid protein H1 and H2, major capsid protein N*(KPHS_17220)	Klebsiella pneumoniae subsp. pneumoniae HS11286		GO:0019028~viral capsid,
KPHS_11650	nickel/cobalt efflux protein RcnA(KPHS_11650)	Klebsiella pneumoniae subsp. pneumoniae HS11286		GO:0005886~plasma membrane,GO:0016021~integral component of membrane,	GO:0015099~nickel cation transmembrane transporter activity,GO:0046872~metal ion binding,
KPHS_30010	oligopeptide ABC transport system permease component(KPHS_30010)	Klebsiella pneumoniae subsp. pneumoniae HS11286	GO:0006810~transport,	GO:0005886~plasma membrane,GO:0016021~integral component of membrane,
KPHS_30020	oligopeptide ABC transport system permease component(KPHS_30020)	Klebsiella pneumoniae subsp. pneumoniae HS11286	GO:0006810~transport,	GO:0005886~plasma membrane,GO:0016021~integral component of membrane,
KPHS_30490	peptidase U61 LD-carboxypeptidase A(KPHS_30490)	Klebsiella pneumoniae subsp. pneumoniae HS11286			GO:0004180~carboxypeptidase activity,
KPHS_43570	periplasmic chaperone(KPHS_43570)	Klebsiella pneumoniae subsp. pneumoniae HS11286	GO:0043711~pilus organization,GO:0061077~chaperone-mediated protein folding,GO:0071555~cell wall organization,	GO:0030288~outer membrane-bounded periplasmic space,
KPHS_48080	phage QLRG family, putative DNA packaging(KPHS_48080)	Klebsiella pneumoniae subsp. pneumoniae HS11286
KPHS_48110	phage prohead protease, HK97 family(KPHS_48110)	Klebsiella pneumoniae subsp. pneumoniae HS11286			GO:0008233~peptidase activity,
KPHS_17430	phage tail sheath protein(KPHS_17430)	Klebsiella pneumoniae subsp. pneumoniae HS11286
KPHS_48220	phage transcriptional regulator AlpA(KPHS_48220)	Klebsiella pneumoniae subsp. pneumoniae HS11286
KPHS_03400	phosphonate metabolism protein(KPHS_03400)	Klebsiella pneumoniae subsp. pneumoniae HS11286	GO:0019634~organic phosphonate metabolic process,			kpm00440:Phosphonate and phosphinate metabolism,
KPHS_03380	phosphonates transport ATP-binding protein(KPHS_03380)	Klebsiella pneumoniae subsp. pneumoniae HS11286			GO:0005524~ATP binding,GO:0016887~ATPase activity,
KPHS_52350	phosphonoacetaldehyde hydrolase(KPHS_52350)	Klebsiella pneumoniae subsp. pneumoniae HS11286	GO:0019700~organic phosphonate catabolic process,		GO:0000287~magnesium ion binding,GO:0050194~phosphonoacetaldehyde hydrolase activity,	kpm00440:Phosphonate and phosphinate metabolism,kpm01100:Metabolic pathways,kpm01120:Microbial metabolism in diverse environments,
KPHS_11770	porin, LamB family(KPHS_11770)	Klebsiella pneumoniae subsp. pneumoniae HS11286	GO:0006811~ion transport,	GO:0009279~cell outer membrane,GO:0046930~pore complex,	GO:0015288~porin activity,
KPHS_42700	propanediol utilization dehydratase small subunit(KPHS_42700)	Klebsiella pneumoniae subsp. pneumoniae HS11286				kpm00640:Propanoate metabolism,
KPHS_42660	propanediol utilization polyhedral bodies protein(KPHS_42660)	Klebsiella pneumoniae subsp. pneumoniae HS11286
KPHS_42670	propanediol utilization polyhedral bodies protein(KPHS_42670)	Klebsiella pneumoniae subsp. pneumoniae HS11286	GO:0009605~response to external stimulus,		GO:0005198~structural molecule activity,
KPHS_42760	propanediol utilization(KPHS_42760)	Klebsiella pneumoniae subsp. pneumoniae HS11286			GO:0005198~structural molecule activity,
KPHS_42690	propanediol utilization: dehydratase, medium subunit(KPHS_42690)	Klebsiella pneumoniae subsp. pneumoniae HS11286				kpm00640:Propanoate metabolism,
KPHS_03390	protein in phn operon(KPHS_03390)	Klebsiella pneumoniae subsp. pneumoniae HS11286	GO:0019700~organic phosphonate catabolic process,		GO:0046872~metal ion binding,GO:0051539~4 iron, 4 sulfur cluster binding,GO:0098848~alpha-D-ribose 1-methylphosphonate 5-phosphate C-P-lyase activity,	kpm00440:Phosphonate and phosphinate metabolism,
KPHS_08820	pullulanase I protein(KPHS_08820)	Klebsiella pneumoniae subsp. pneumoniae HS11286	GO:0015628~protein secretion by the type II secretion system,	GO:0015627~type II protein secretion system complex,GO:0016021~integral component of membrane,	GO:0008565~protein transporter activity,	kpm03070:Bacterial secretion system,
KPHS_08790	pullulanase L protein(KPHS_08790)	Klebsiella pneumoniae subsp. pneumoniae HS11286		GO:0009276~Gram-negative-bacterium-type cell wall,GO:0016021~integral component of membrane,	GO:0008565~protein transporter activity,	kpm03070:Bacterial secretion system,
KPHS_08770	pullulanase N protein(KPHS_08770)	Klebsiella pneumoniae subsp. pneumoniae HS11286
KPHS_08880	pullulanase-specific type II secretion system component C(KPHS_08880)	Klebsiella pneumoniae subsp. pneumoniae HS11286	GO:0015628~protein secretion by the type II secretion system,	GO:0015627~type II protein secretion system complex,	GO:0008565~protein transporter activity,	kpm03070:Bacterial secretion system,
KPHS_25930	purine ribonucleoside efflux pump NepI(KPHS_25930)	Klebsiella pneumoniae subsp. pneumoniae HS11286	GO:0055085~transmembrane transport,	GO:0016021~integral component of membrane,
KPHS_30030	putative ABC transport system ATP-binding protein(KPHS_30030)	Klebsiella pneumoniae subsp. pneumoniae HS11286	GO:0015833~peptide transport,		GO:0005524~ATP binding,GO:0016887~ATPase activity,
KPHS_28260	putative ABC transport system permease(KPHS_28260)	Klebsiella pneumoniae subsp. pneumoniae HS11286	GO:0006810~transport,	GO:0005886~plasma membrane,GO:0016021~integral component of membrane,
KPHS_28580	putative ABC transport system substrate-binding component(KPHS_28580)	Klebsiella pneumoniae subsp. pneumoniae HS11286			GO:0005524~ATP binding,GO:0016887~ATPase activity,	kpm02010:ABC transporters,
KPHS_41050	putative ABC transporter permease(KPHS_41050)	Klebsiella pneumoniae subsp. pneumoniae HS11286		GO:0005887~integral component of plasma membrane,GO:0043190~ATP-binding cassette (ABC) transporter complex,	GO:0042626~ATPase activity, coupled to transmembrane movement of substances,
KPHS_19280	putative DsbA oxidoreductase(KPHS_19280)	Klebsiella pneumoniae subsp. pneumoniae HS11286	GO:0045454~cell redox homeostasis,	GO:0042597~periplasmic space,	GO:0015035~protein disulfide oxidoreductase activity,	kpm01503:Cationic antimicrobial peptide (CAMP) resistance,
KPHS_14860	putative LysR-family transcriptional regulator(KPHS_14860)	Klebsiella pneumoniae subsp. pneumoniae HS11286	GO:0006351~transcription, DNA-templated,		GO:0003677~DNA binding,GO:0003700~transcription factor activity, sequence-specific DNA binding,
KPHS_51530	putative acetyltransferase(KPHS_51530)	Klebsiella pneumoniae subsp. pneumoniae HS11286	GO:0008152~metabolic process,		GO:0016746~transferase activity, transferring acyl groups,
KPHS_38030	putative adenosine deaminase(KPHS_38030)	Klebsiella pneumoniae subsp. pneumoniae HS11286			GO:0008270~zinc ion binding,GO:0016787~hydrolase activity,
KPHS_14560	putative alcohol dehydrogenase(KPHS_14560)	Klebsiella pneumoniae subsp. pneumoniae HS11286			GO:0016491~oxidoreductase activity,GO:0046872~metal ion binding,
KPHS_27440	putative allantoin permease(KPHS_27440)	Klebsiella pneumoniae subsp. pneumoniae HS11286	GO:0055085~transmembrane transport,	GO:0016021~integral component of membrane,	GO:0005215~transporter activity,
KPHS_27190	putative amidase(KPHS_27190)	Klebsiella pneumoniae subsp. pneumoniae HS11286			GO:0016884~carbon-nitrogen ligase activity, with glutamine as amido-N-donor,	kpm00970:Aminoacyl-tRNA biosynthesis,kpm01100:Metabolic pathways,
KPHS_01250	putative amidohydrolase 2(KPHS_01250)	Klebsiella pneumoniae subsp. pneumoniae HS11286			GO:0016787~hydrolase activity,	kpm00362:Benzoate degradation,kpm00627:Aminobenzoate degradation,kpm01120:Microbial metabolism in diverse environments,
KPHS_27230	putative aspartate-semialdehyde dehydrogenase(KPHS_27230)	Klebsiella pneumoniae subsp. pneumoniae HS11286	GO:0009086~methionine biosynthetic process,GO:0009088~threonine biosynthetic process,GO:0009089~lysine biosynthetic process via diaminopimelate,GO:0009097~isoleucine biosynthetic process,	GO:0005737~cytoplasm,	GO:0003942~N-acetyl-gamma-glutamyl-phosphate reductase activity,GO:0004073~aspartate-semialdehyde dehydrogenase activity,GO:0050661~NADP binding,GO:0051287~NAD binding,	kpm00260:Glycine, serine and threonine metabolism,kpm00261:Monobactam biosynthesis,kpm00270:Cysteine and methionine metabolism,kpm00300:Lysine biosynthesis,kpm01100:Metabolic pathways,kpm01110:Biosynthesis of secondary metabolites,kpm01120:Microbial metabolism in diverse environments,kpm01130:Biosynthesis of antibiotics,kpm01210:2-Oxocarboxylic acid metabolism,kpm01230:Biosynthesis of amino acids,
KPHS_22630	putative bacteriophage protein(KPHS_22630)	Klebsiella pneumoniae subsp. pneumoniae HS11286
KPHS_22880	putative bacteriophage protein(KPHS_22880)	Klebsiella pneumoniae subsp. pneumoniae HS11286
KPHS_03120	putative chaperone(KPHS_03120)	Klebsiella pneumoniae subsp. pneumoniae HS11286	GO:0043711~pilus organization,GO:0061077~chaperone-mediated protein folding,GO:0071555~cell wall organization,	GO:0030288~outer membrane-bounded periplasmic space,
KPHS_07440	putative citrate lyase synthetase(KPHS_07440)	Klebsiella pneumoniae subsp. pneumoniae HS11286	GO:0009058~biosynthetic process,		GO:0005524~ATP binding,GO:0008080~N-acetyltransferase activity,GO:0008771~[citrate (pro-3S)-lyase] ligase activity,GO:0016829~lyase activity,	kpm02020:Two-component system,
KPHS_07430	putative citrate-sodium symport(KPHS_07430)	Klebsiella pneumoniae subsp. pneumoniae HS11286	GO:0006101~citrate metabolic process,	GO:0005886~plasma membrane,GO:0016021~integral component of membrane,	GO:0008514~organic anion transmembrane transporter activity,GO:0015293~symporter activity,
KPHS_38040	putative cyanate transporter(KPHS_38040)	Klebsiella pneumoniae subsp. pneumoniae HS11286	GO:0055085~transmembrane transport,	GO:0016021~integral component of membrane,
KPHS_30190	putative cytosine deaminase(KPHS_30190)	Klebsiella pneumoniae subsp. pneumoniae HS11286			GO:0016810~hydrolase activity, acting on carbon-nitrogen (but not peptide) bonds,	kpm00240:Pyrimidine metabolism,kpm00330:Arginine and proline metabolism,kpm01100:Metabolic pathways,
KPHS_14690	putative cytosine deaminase-related metal-dependent hydrolase(KPHS_14690)	Klebsiella pneumoniae subsp. pneumoniae HS11286			GO:0016810~hydrolase activity, acting on carbon-nitrogen (but not peptide) bonds,	kpm00240:Pyrimidine metabolism,kpm00330:Arginine and proline metabolism,kpm01100:Metabolic pathways,
KPHS_30200	putative endoribonuclease(KPHS_30200)	Klebsiella pneumoniae subsp. pneumoniae HS11286
KPHS_27480	putative epimerase/isomerase(KPHS_27480)	Klebsiella pneumoniae subsp. pneumoniae HS11286			GO:0016853~isomerase activity,	kpm00562:Inositol phosphate metabolism,kpm01100:Metabolic pathways,kpm01120:Microbial metabolism in diverse environments,
KPHS_03110	putative fimbrial chaperone protein(KPHS_03110)	Klebsiella pneumoniae subsp. pneumoniae HS11286	GO:0007155~cell adhesion,	GO:0009289~pilus,
KPHS_26080	putative fimbrial-like protein(KPHS_26080)	Klebsiella pneumoniae subsp. pneumoniae HS11286	GO:0007155~cell adhesion,	GO:0009289~pilus,
KPHS_19080	putative flavin:NADH reductase(KPHS_19080)	Klebsiella pneumoniae subsp. pneumoniae HS11286	GO:0006212~uracil catabolic process,GO:0019740~nitrogen utilization,		GO:0008752~FMN reductase activity,GO:0010181~FMN binding,GO:0042602~riboflavin reductase (NADPH) activity,	kpm00240:Pyrimidine metabolism,kpm01100:Metabolic pathways,
KPHS_42200	putative general substrate transporter(KPHS_42200)	Klebsiella pneumoniae subsp. pneumoniae HS11286		GO:0016021~integral component of membrane,	GO:0022857~transmembrane transporter activity,
KPHS_52110	putative general substrate transporter(KPHS_52110)	Klebsiella pneumoniae subsp. pneumoniae HS11286	GO:0055085~transmembrane transport,	GO:0016021~integral component of membrane,	GO:0005215~transporter activity,
KPHS_28150	putative glycosyltransferase(KPHS_28150)	Klebsiella pneumoniae subsp. pneumoniae HS11286		GO:0016021~integral component of membrane,	GO:0016740~transferase activity,
KPHS_27420	putative hydantoin racemase(KPHS_27420)	Klebsiella pneumoniae subsp. pneumoniae HS11286	GO:0006807~nitrogen compound metabolic process,		GO:0036361~racemase activity, acting on amino acids and derivatives,	kpm00230:Purine metabolism,kpm01120:Microbial metabolism in diverse environments,
KPHS_10230	putative inner membrane permease of ABC transporter(KPHS_10230)	Klebsiella pneumoniae subsp. pneumoniae HS11286		GO:0005887~integral component of plasma membrane,	GO:0015604~organic phosphonate transmembrane transporter activity,	kpm02010:ABC transporters,
KPHS_03080	putative inner membrane protein(KPHS_03080)	Klebsiella pneumoniae subsp. pneumoniae HS11286		GO:0005886~plasma membrane,GO:0016021~integral component of membrane,
KPHS_28730	putative luciferase-like monooxygenase(KPHS_28730)	Klebsiella pneumoniae subsp. pneumoniae HS11286			GO:0004497~monooxygenase activity,GO:0016705~oxidoreductase activity, acting on paired donors, with incorporation or reduction of molecular oxygen,
KPHS_08290	putative major pilin subunit(KPHS_08290)	Klebsiella pneumoniae subsp. pneumoniae HS11286	GO:0015628~protein secretion by the type II secretion system,	GO:0015627~type II protein secretion system complex,GO:0016021~integral component of membrane,	GO:0008565~protein transporter activity,
KPHS_12560	putative ninG protein(KPHS_12560)	Klebsiella pneumoniae subsp. pneumoniae HS11286
KPHS_32200	putative nitrate transporter component, NasE(KPHS_32200)	Klebsiella pneumoniae subsp. pneumoniae HS11286		GO:0016021~integral component of membrane,		kpm00910:Nitrogen metabolism,kpm02010:ABC transporters,
KPHS_28720	putative peptidase(KPHS_28720)	Klebsiella pneumoniae subsp. pneumoniae HS11286	GO:0008152~metabolic process,		GO:0016787~hydrolase activity,
KPHS_48070	putative prophage holin(KPHS_48070)	Klebsiella pneumoniae subsp. pneumoniae HS11286			GO:0003676~nucleic acid binding,GO:0004519~endonuclease activity,
KPHS_23030	putative protease(KPHS_23030)	Klebsiella pneumoniae subsp. pneumoniae HS11286			GO:0005524~ATP binding,GO:0008233~peptidase activity,	kpm03070:Bacterial secretion system,
KPHS_52080	putative secretion protein(KPHS_52080)	Klebsiella pneumoniae subsp. pneumoniae HS11286	GO:0055085~transmembrane transport,	GO:0016020~membrane,		kpm01501:beta-Lactam resistance,kpm01503:Cationic antimicrobial peptide (CAMP) resistance,
KPHS_04720	putative thioredoxin-like protein(KPHS_04720)	Klebsiella pneumoniae subsp. pneumoniae HS11286
KPHS_27250	putative transcriptional regulator(KPHS_27250)	Klebsiella pneumoniae subsp. pneumoniae HS11286
KPHS_02960	putrescine/spermidine ABC transporter ATPase(KPHS_02960)	Klebsiella pneumoniae subsp. pneumoniae HS11286			GO:0005524~ATP binding,GO:0016887~ATPase activity,
KPHS_45940	short-chain dehydrogenase(KPHS_45940)	Klebsiella pneumoniae subsp. pneumoniae HS11286
KPHS_05350	sn-glycerol 3-phosphate transport system permease(KPHS_05350)	Klebsiella pneumoniae subsp. pneumoniae HS11286	GO:0006810~transport,	GO:0005886~plasma membrane,GO:0016021~integral component of membrane,		kpm02010:ABC transporters,
KPHS_07400	sodium ion-translocating decarboxylase subunit beta(KPHS_07400)	Klebsiella pneumoniae subsp. pneumoniae HS11286	GO:0006814~sodium ion transport,	GO:0016021~integral component of membrane,	GO:0016829~lyase activity,	kpm00620:Pyruvate metabolism,kpm01100:Metabolic pathways,
KPHS_13260	sucrose porin(KPHS_13260)	Klebsiella pneumoniae subsp. pneumoniae HS11286	GO:0006811~ion transport,	GO:0009279~cell outer membrane,GO:0046930~pore complex,	GO:0015288~porin activity,
KPHS_32570	sulfatase modifying factor 1(KPHS_32570)	Klebsiella pneumoniae subsp. pneumoniae HS11286
KPHS_32580	sulfatase modifying factor 1(KPHS_32580)	Klebsiella pneumoniae subsp. pneumoniae HS11286
KPHS_32630	sulfatase modifying factor 1(KPHS_32630)	Klebsiella pneumoniae subsp. pneumoniae HS11286
KPHS_t00370	tRNA(KPHS_t00370)	Klebsiella pneumoniae subsp. pneumoniae HS11286				kpm00970:Aminoacyl-tRNA biosynthesis,
KPHS_t00440	tRNA(KPHS_t00440)	Klebsiella pneumoniae subsp. pneumoniae HS11286				kpm00970:Aminoacyl-tRNA biosynthesis,
KPHS_t00560	tRNA(KPHS_t00560)	Klebsiella pneumoniae subsp. pneumoniae HS11286				kpm00970:Aminoacyl-tRNA biosynthesis,
KPHS_t00570	tRNA(KPHS_t00570)	Klebsiella pneumoniae subsp. pneumoniae HS11286				kpm00970:Aminoacyl-tRNA biosynthesis,
KPHS_t00740	tRNA(KPHS_t00740)	Klebsiella pneumoniae subsp. pneumoniae HS11286				kpm00970:Aminoacyl-tRNA biosynthesis,
KPHS_t00750	tRNA(KPHS_t00750)	Klebsiella pneumoniae subsp. pneumoniae HS11286				kpm00970:Aminoacyl-tRNA biosynthesis,
KPHS_17380	tail protein I(KPHS_17380)	Klebsiella pneumoniae subsp. pneumoniae HS11286
KPHS_10510	taurine transport system permease component(KPHS_10510)	Klebsiella pneumoniae subsp. pneumoniae HS11286	GO:0006810~transport,	GO:0005886~plasma membrane,GO:0016021~integral component of membrane,		kpm00920:Sulfur metabolism,kpm02010:ABC transporters,
KPHS_17230	terminase, endonuclease subunit(KPHS_17230)	Klebsiella pneumoniae subsp. pneumoniae HS11286	GO:0019069~viral capsid assembly,		GO:0003677~DNA binding,GO:0004519~endonuclease activity,
KPHS_44810	transcriptional regulator Nlp(KPHS_44810)	Klebsiella pneumoniae subsp. pneumoniae HS11286			GO:0003677~DNA binding,
KPHS_05440	transposase InsC for insertion sequence IS903(KPHS_05440)	Klebsiella pneumoniae subsp. pneumoniae HS11286
KPHS_12710	transposase InsC for insertion sequence IS903(KPHS_12710)	Klebsiella pneumoniae subsp. pneumoniae HS11286
KPHS_42650	transposase InsC for insertion sequence IS903(KPHS_42650)	Klebsiella pneumoniae subsp. pneumoniae HS11286
KPHS_51280	transposase InsC for insertion sequence IS903(KPHS_51280)	Klebsiella pneumoniae subsp. pneumoniae HS11286
KPHS_43590	type 1 fimbrial minor component(KPHS_43590)	Klebsiella pneumoniae subsp. pneumoniae HS11286	GO:0007155~cell adhesion,	GO:0009289~pilus,
KPHS_03890	type 1 fimbrial protein(KPHS_03890)	Klebsiella pneumoniae subsp. pneumoniae HS11286	GO:0007155~cell adhesion,	GO:0009289~pilus,
KPHS_29860	type VI secretion ATPase, ClpV1 family(KPHS_29860)	Klebsiella pneumoniae subsp. pneumoniae HS11286

## Sheet: up-regulated genes Enrichment
GO and KEGG classification of up-regulated DEGs of M2 compared with WT
GO_Category	GO ID	Term	Count	%	PValue	Genes	List Total	Pop Hits	Pop Total	Fold Enrichment	Bonferroni	Benjamini	FDR
GOTERM_BP_DIRECT	GO:0043711	pilus organization	4	1.50943	0.0003256	KPHS_43460, KPHS_43570, KPHS_03120, KPHS_03880	68	6	2556	25.0588	0.0145475	0.0143264	0.0136752
GOTERM_BP_DIRECT	GO:0061077	chaperone-mediated protein folding	4	1.50943	0.000877835	KPHS_43460, KPHS_43570, KPHS_03120, KPHS_03880	68	8	2556	18.7941	0.0387492	0.0182286	0.0174
GOTERM_BP_DIRECT	GO:0007155	cell adhesion	5	1.88679	0.00124286	KPHS_26080, KPHS_03890, KPHS_03110, KPHS_03860, KPHS_43590	68	19	2556	9.89164	0.0544264	0.0182286	0.0174
GOTERM_BP_DIRECT	GO:0006810	transport	8	3.01887	0.0167308	KPHS_28260, KPHS_30020, KPHS_10510, KPHS_05350, KPHS_30240, KPHS_30010, KPHS_36560, KPHS_28560	68	103	2556	2.91947	0.531985	0.184039	0.175673
GOTERM_BP_DIRECT	GO:0015628	protein secretion by the type II secretion system	3	1.13208	0.0216393	KPHS_08880, KPHS_08820, KPHS_08290	68	9	2556	12.5294	0.626358	0.190426	0.18177
GOTERM_BP_DIRECT	GO:0006811	ion transport	3	1.13208	0.0502882	KPHS_05680, KPHS_11770, KPHS_13260	68	14	2556	8.05462	0.901908	0.337317	0.321985
GOTERM_BP_DIRECT	GO:0071555	cell wall organization	4	1.50943	0.0536641	KPHS_43460, KPHS_43570, KPHS_03120, KPHS_03880	68	33	2556	4.55615	0.916432	0.337317	0.321985
GOTERM_CC_DIRECT	GO:0016021	integral component of membrane	57	21.5094	0.000943974	KPHS_10510, KPHS_30240, KPHS_35530, KPHS_29850, KPHS_32860, KPHS_07420, KPHS_08790, KPHS_49580, KPHS_28560, KPHS_03850, KPHS_30090, KPHS_02520, KPHS_05350, KPHS_05590, KPHS_11650, KPHS_08820, KPHS_12420, KPHS_29500, KPHS_45050, KPHS_27440, KPHS_26900, KPHS_25930, KPHS_03840, KPHS_38040, KPHS_28260, KPHS_35830, KPHS_30020, KPHS_04330, KPHS_07400, KPHS_32200, KPHS_08290, KPHS_23010, KPHS_27130, KPH…	80	1137	2129	1.33414	0.0140664	0.0141596	0.0122717
GOTERM_CC_DIRECT	GO:0009289	pilus	5	1.88679	0.00361504	KPHS_26080, KPHS_03890, KPHS_03110, KPHS_03860, KPHS_43590	80	18	2129	7.39236	0.0528746	0.0271128	0.0234977
GOTERM_CC_DIRECT	GO:0015627	type II protein secretion system complex	3	1.13208	0.041327	KPHS_08880, KPHS_08820, KPHS_08290	80	9	2129	8.87083	0.469045	0.206635	0.179084
GOTERM_CC_DIRECT	GO:0030288	outer membrane-bounded periplasmic space	4	1.50943	0.0692695	KPHS_43460, KPHS_43570, KPHS_03120, KPHS_03880	80	26	2129	4.09423	0.65931	0.259761	0.225126
GOTERM_CC_DIRECT	GO:0046930	pore complex	3	1.13208	0.0927443	KPHS_05680, KPHS_11770, KPHS_13260	80	14	2129	5.70268	0.767756	0.278233	0.241135
GOTERM_MF_DIRECT	GO:0008565	protein transporter activity	5	1.88679	0.00075328	KPHS_08880, KPHS_08820, KPHS_08290, KPHS_03840, KPHS_08790	87	17	3342	11.2982	0.0463652	0.0482099	0.0482099
GOTERM_MF_DIRECT	GO:0042626	ATPase activity, coupled to transmembrane movement of substances	3	1.13208	0.06219	KPHS_25860, KPHS_03830, KPHS_41050	87	16	3342	7.20259	0.982492	0.99126	0.99126
GOTERM_MF_DIRECT	GO:0015288	porin activity	3	1.13208	0.0767303	KPHS_05680, KPHS_11770, KPHS_13260	87	18	3342	6.4023	0.993458	0.99126	0.99126
GOTERM_MF_DIRECT	GO:0016810	hydrolase activity, acting on carbon-nitrogen (but not peptide) bonds	3	1.13208	0.0767303	KPHS_30150, KPHS_14690, KPHS_30190	87	18	3342	6.4023	0.993458	0.99126	0.99126
GOTERM_MF_DIRECT	GO:0016829	lyase activity	4	1.50943	0.0774422	KPHS_07440, KPHS_41350, KPHS_41340, KPHS_07400	87	39	3342	3.93988	0.993768	0.99126	0.99126
GOTERM_MF_DIRECT	GO:0008948	oxaloacetate decarboxylase activity	2	0.754717	0.0990697	KPHS_07410, KPHS_07420	87	4	3342	19.2069	0.998602	1	1
KEGG_Category	KEGG ID	Term	Count	%	PValue	Genes	List Total	Pop Hits	Pop Total	Fold Enrichment	Bonferroni	Benjamini	FDR
KEGG_PATHWAY	kpm03070	Bacterial secretion system	7	2.64151	0.00318184	KPHS_08880, KPHS_05580, KPHS_08820, KPHS_23000, KPHS_23030, KPHS_08790, KPHS_32470	52	55	1870	4.57692	0.111229	0.117728	0.117728
KEGG_PATHWAY	kpm00440	Phosphonate and phosphinate metabolism	3	1.13208	0.0342776	KPHS_03390, KPHS_03400, KPHS_52350	52	11	1870	9.80769	0.724872	0.446851	0.446851
KEGG_PATHWAY	kpm00970	Aminoacyl-tRNA biosynthesis	7	2.64151	0.0362311	KPHS_T00370, KPHS_27190, KPHS_T00740, KPHS_T00750, KPHS_T00560, KPHS_T00440, KPHS_T00570	52	92	1870	2.7362	0.744732	0.446851	0.446851

## Sheet: down-regulated genes
Supplementary Table 2 down-regulated genes of M2 compared with WT
GeneID	GeneProducts	Length	WT-rep1_expression	WT-rep2_expression	M2-rep1_expression	M2-rep2_expression	log2FoldChange
KPHS_03660	hypothetical protein	123	2	0	0	0	-3.43165
KPHS_06050	hypothetical protein	165	128	147	92	94	-1.18573
KPHS_09940	hypothetical protein	210	447	332	218	376	-1.16818
KPHS_10160	hypothetical protein	123	2	1	0	2	-1.62133
KPHS_10420	hypothetical protein	144	2	3	0	0	-4.36202
KPHS_15370	hypothetical protein	333	138	272	78	212	-1.15658
KPHS_15510	hypothetical protein	210	136	178	86	109	-1.31563
KPHS_15850	hypothetical protein	150	0	2	0	0	-2.71936
KPHS_16000	hypothetical protein	150	220	117	120	168	-1.02657
KPHS_16130	hypothetical protein	147	34	51	24	30	-1.25686
KPHS_16540	hypothetical protein	138	4	0	0	0	-4.43893
KPHS_16640	hypothetical protein	267	3807	2730	1669	3125	-1.25025
KPHS_16780	hypothetical protein	126	104	132	66	114	-1.06596
KPHS_20290	hypothetical protein	201	444162	876252	281411	651958	-1.14198
KPHS_24070	YqaE family transport protein	159	5592	4287	2150	4332	-1.40978
KPHS_24080	hypothetical protein	393	3059	2674	1574	2642	-1.19323
KPHS_24350	hypothetical protein	189	644	619	442	547	-1.03504
KPHS_24860	dithiobiotin synthetase	597	306	317	205	271	-1.06497
KPHS_25090	hypothetical protein	123	0	2	0	0	-2.71936
KPHS_25740	hypothetical protein	195	4	6	0	8	-1.19295
KPHS_26370	AMP-dependent synthetase and ligase	1557	1614	1907	758	1979	-1.11711
KPHS_29930	hypothetical protein	210	27	27	19	13	-1.34988
KPHS_30450	putative transport protein	390	3	3	0	4	-1.51693
KPHS_32400	hypothetical protein	276	34601	50545	19452	47055	-1.0615
KPHS_32600	hypothetical protein	258	4	3	0	0	-4.97128
KPHS_32640	hypothetical protein	117	3	3	0	1	-3.32658
KPHS_33690	hypothetical protein	192	715	755	460	726	-1.01029
KPHS_36390	hypothetical protein	186	14	24	17	8	-1.05799
KPHS_39740	autonomous glycyl radical cofactor GrcA	384	4578	3832	1199	2959	-1.83105
KPHS_43280	hypothetical protein	135	3	0	0	0	-4.02331
KPHS_44530	hypothetical protein	144	0	3	0	0	-3.29122
KPHS_44840	Xre family transcriptional regulator	246	66	77	60	38	-1.09959
KPHS_45830	glycogen synthesis protein	198	1935	3394	1061	2424	-1.27262
KPHS_45840	hypothetical protein	150	187	313	86	198	-1.47965
KPHS_46740	putative transport protein	1332	699	852	263	606	-1.56233
KPHS_50800	small toxic polypeptide	153	7	17	0	8	-2.35009
KPHS_r00010	5S ribosomal RNA	115	0	1	0	0	-1.96477
KPHS_r00050	5S ribosomal RNA	115	0	4	0	0	-3.69916
KPHS_r00080	5S ribosomal RNA	115	1	0	0	0	-2.36318

## Sheet: down-regulated genes Annotation
Annotation of down-regulated DEGs of M2 compared with WT
ID	Gene Name	Species	GOTERM_BP_DIRECT	GOTERM_CC_DIRECT	GOTERM_MF_DIRECT	KEGG_PATHWAY
KPHS_r00010	5S ribosomal RNA(KPHS_r00010)	Klebsiella pneumoniae subsp. pneumoniae HS11286				kpm03010:Ribosome,
KPHS_r00050	5S ribosomal RNA(KPHS_r00050)	Klebsiella pneumoniae subsp. pneumoniae HS11286				kpm03010:Ribosome,
KPHS_r00080	5S ribosomal RNA(KPHS_r00080)	Klebsiella pneumoniae subsp. pneumoniae HS11286				kpm03010:Ribosome,
KPHS_26370	AMP-dependent synthetase and ligase(KPHS_26370)	Klebsiella pneumoniae subsp. pneumoniae HS11286	GO:0008152~metabolic process,		GO:0016874~ligase activity,
KPHS_44840	Xre family transcriptional regulator(KPHS_44840)	Klebsiella pneumoniae subsp. pneumoniae HS11286			GO:0043565~sequence-specific DNA binding,
KPHS_24070	YqaE family transport protein(KPHS_24070)	Klebsiella pneumoniae subsp. pneumoniae HS11286		GO:0016021~integral component of membrane,
KPHS_39740	autonomous glycyl radical cofactor GrcA(KPHS_39740)	Klebsiella pneumoniae subsp. pneumoniae HS11286	GO:0008152~metabolic process,		GO:0003824~catalytic activity,
KPHS_24860	dithiobiotin synthetase(KPHS_24860)	Klebsiella pneumoniae subsp. pneumoniae HS11286	GO:0009102~biotin biosynthetic process,		GO:0000287~magnesium ion binding,GO:0004141~dethiobiotin synthase activity,GO:0005524~ATP binding,	kpm00780:Biotin metabolism,kpm01100:Metabolic pathways,
KPHS_45830	glycogen synthesis protein(KPHS_45830)	Klebsiella pneumoniae subsp. pneumoniae HS11286	GO:1900191~negative regulation of single-species biofilm formation,GO:1902201~negative regulation of bacterial-type flagellum-dependent cell motility,
KPHS_03660	hypothetical protein(KPHS_03660)	Klebsiella pneumoniae subsp. pneumoniae HS11286
KPHS_06050	hypothetical protein(KPHS_06050)	Klebsiella pneumoniae subsp. pneumoniae HS11286
KPHS_09940	hypothetical protein(KPHS_09940)	Klebsiella pneumoniae subsp. pneumoniae HS11286
KPHS_10160	hypothetical protein(KPHS_10160)	Klebsiella pneumoniae subsp. pneumoniae HS11286
KPHS_10420	hypothetical protein(KPHS_10420)	Klebsiella pneumoniae subsp. pneumoniae HS11286
KPHS_15370	hypothetical protein(KPHS_15370)	Klebsiella pneumoniae subsp. pneumoniae HS11286
KPHS_15510	hypothetical protein(KPHS_15510)	Klebsiella pneumoniae subsp. pneumoniae HS11286		GO:0016021~integral component of membrane,
KPHS_15850	hypothetical protein(KPHS_15850)	Klebsiella pneumoniae subsp. pneumoniae HS11286
KPHS_16000	hypothetical protein(KPHS_16000)	Klebsiella pneumoniae subsp. pneumoniae HS11286	GO:0046677~response to antibiotic,	GO:0005886~plasma membrane,GO:0016021~integral component of membrane,	GO:0015238~drug transmembrane transporter activity,
KPHS_16130	hypothetical protein(KPHS_16130)	Klebsiella pneumoniae subsp. pneumoniae HS11286
KPHS_16540	hypothetical protein(KPHS_16540)	Klebsiella pneumoniae subsp. pneumoniae HS11286
KPHS_16640	hypothetical protein(KPHS_16640)	Klebsiella pneumoniae subsp. pneumoniae HS11286			GO:0008270~zinc ion binding,
KPHS_16780	hypothetical protein(KPHS_16780)	Klebsiella pneumoniae subsp. pneumoniae HS11286
KPHS_20290	hypothetical protein(KPHS_20290)	Klebsiella pneumoniae subsp. pneumoniae HS11286
KPHS_24080	hypothetical protein(KPHS_24080)	Klebsiella pneumoniae subsp. pneumoniae HS11286
KPHS_24350	hypothetical protein(KPHS_24350)	Klebsiella pneumoniae subsp. pneumoniae HS11286
KPHS_25090	hypothetical protein(KPHS_25090)	Klebsiella pneumoniae subsp. pneumoniae HS11286
KPHS_25740	hypothetical protein(KPHS_25740)	Klebsiella pneumoniae subsp. pneumoniae HS11286		GO:0016021~integral component of membrane,
KPHS_29930	hypothetical protein(KPHS_29930)	Klebsiella pneumoniae subsp. pneumoniae HS11286
KPHS_32400	hypothetical protein(KPHS_32400)	Klebsiella pneumoniae subsp. pneumoniae HS11286		GO:0016021~integral component of membrane,
KPHS_32600	hypothetical protein(KPHS_32600)	Klebsiella pneumoniae subsp. pneumoniae HS11286
KPHS_32640	hypothetical protein(KPHS_32640)	Klebsiella pneumoniae subsp. pneumoniae HS11286
KPHS_33690	hypothetical protein(KPHS_33690)	Klebsiella pneumoniae subsp. pneumoniae HS11286
KPHS_36390	hypothetical protein(KPHS_36390)	Klebsiella pneumoniae subsp. pneumoniae HS11286
KPHS_43280	hypothetical protein(KPHS_43280)	Klebsiella pneumoniae subsp. pneumoniae HS11286		GO:0016021~integral component of membrane,
KPHS_44530	hypothetical protein(KPHS_44530)	Klebsiella pneumoniae subsp. pneumoniae HS11286
KPHS_45840	hypothetical protein(KPHS_45840)	Klebsiella pneumoniae subsp. pneumoniae HS11286
KPHS_30450	putative transport protein(KPHS_30450)	Klebsiella pneumoniae subsp. pneumoniae HS11286		GO:0016021~integral component of membrane,
KPHS_46740	putative transport protein(KPHS_46740)	Klebsiella pneumoniae subsp. pneumoniae HS11286	GO:0055085~transmembrane transport,	GO:0016021~integral component of membrane,	GO:0005215~transporter activity,
KPHS_50800	small toxic polypeptide(KPHS_50800)	Klebsiella pneumoniae subsp. pneumoniae HS11286		GO:0016021~integral component of membrane,

## Sheet: down-regulated genes Enrichment
GO and KEGG classification of down-regulated DEGs of M2 compared with WT
GO_Category	GO_ID	Term	Count	%	PValue	Genes	List Total	Pop Hits	Pop Total	Fold Enrichment	Bonferroni	Benjamini	FDR
GOTERM_CC_DIRECT	GO:0016021	integral component of membrane	9	23.0769	0.00654151	KPHS_50800, KPHS_46740, KPHS_30450, KPHS_16000, KPHS_32400, KPHS_25740, KPHS_15510, KPHS_43280, KPHS_24070	9	1137	2129	1.87247	0.0130402	0.013083	0.013083
KEGG_Category	KEGG_ID	Term	Count	%	PValue	Genes	List Total	Pop Hits	Pop Total	Fold Enrichment	Bonferroni	Benjamini	FDR
KEGG_PATHWAY	kpm03010	Ribosome	3	7.69231	0.00501549	KPHS_R00010, KPHS_R00050, KPHS_R00080	4	78	1870	17.9808	0.0149711	0.0150465	0.0150465
