# Supplementary material for: Changes in Higher-Order Chromosomal Structure of Klebsiella pneumoniae Under Simulated Microgravity
Source: Front Microbiol. 2022 May 30;13:879321. doi: 10.3389/fmicb.2022.879321 (PMC9197264; doi:10.3389/fmicb.2022.879321)
Supplement: Supplementary file 7 [file Table_4.XLSX]

## Sheet: up-regulated DMRs
Supplementary Table 4 up-regulated DMRs of M2 compared with WT
chr	start	end	length	nCG	meanMethy1	meanMethy2	diff.Methy	areaStat
NC_016845.1	38103	38160	58	16	0.0157503	0.00442075	0.0113295	51.4545
NC_016845.1	150139	150404	266	48	0.016752	0.00265742	0.0140945	162.148
NC_016845.1	158639	159046	408	85	0.0168197	0.00263799	0.0141818	260.842
NC_016845.1	169576	169968	393	77	0.0148211	0.0026273	0.0121938	207.927
NC_016845.1	407283	407580	298	59	0.0173729	0.00209604	0.0152769	201.544
NC_016845.1	504520	504632	113	41	0.0179903	0.00395468	0.0140356	129.15
NC_016845.1	599398	599505	108	20	0.0147068	0.00330967	0.0113972	49.8538
NC_016845.1	635063	635130	68	27	0.0170527	0.00525423	0.0117985	74.8169
NC_016845.1	750634	751124	491	103	0.0164511	0.00190511	0.014546	300.796
NC_016845.1	758779	758843	65	13	0.0139544	0.00234984	0.0116046	32.3846
NC_016845.1	871880	872018	139	33	0.0153046	0.00245591	0.0128487	92.45
NC_016845.1	880479	880546	68	12	0.0144253	0.00300709	0.0114183	30.6096
NC_016845.1	992679	992982	304	55	0.0145844	0.00172869	0.0128557	175.512
NC_016845.1	1003747	1003805	59	5	0.0419535	0.0124876	0.0294659	28.5909
NC_016845.1	1009465	1009664	200	47	0.0152777	0.00313334	0.0121444	149.578
NC_016845.1	1025678	1025810	133	30	0.0174602	0.00450759	0.0129527	107.046
NC_016845.1	1035027	1035224	198	31	0.0129802	0.00110352	0.0118767	87.9706
NC_016845.1	1050364	1050418	55	7	0.0135119	0.00222056	0.0112914	23.6212
NC_016845.1	1135221	1135466	246	53	0.0191093	0.00666498	0.0124443	169.907
NC_016845.1	1267718	1267951	234	60	0.0197467	0.00497042	0.0147762	248.288
NC_016845.1	1305918	1306137	220	40	0.0441112	0.00266401	0.0414472	184.729
NC_016845.1	1409707	1409938	232	43	0.01561	0.00192813	0.0136818	127.19
NC_016845.1	1447743	1447811	69	8	0.0136329	0.00223274	0.0114002	26.0049
NC_016845.1	1448101	1448192	92	25	0.0176703	0.000120633	0.0175497	104.477
NC_016845.1	1539595	1539775	181	28	0.0133914	0.00113472	0.0122567	82.4049
NC_016845.1	1580523	1580577	55	11	0.0141846	0.00237746	0.0118071	36.3286
NC_016845.1	1609481	1609533	53	19	0.0169567	0.0059678	0.0109889	63.3851
NC_016845.1	1712641	1713011	371	50	0.0155358	0.00188075	0.013655	188.019
NC_016845.1	1742092	1742451	360	77	0.0167947	0.00253141	0.0142633	224.685
NC_016845.1	1795671	1796058	388	77	0.016312	0.00241368	0.0138983	251.677
NC_016845.1	1935834	1936027	194	38	0.0162808	0.00214564	0.0141352	141.776
NC_016845.1	1982227	1982479	253	69	0.0164248	0.00479945	0.0116254	192.415
NC_016845.1	1998585	1998967	383	65	0.0177824	0.00215299	0.0156294	260.683
NC_016845.1	2124176	2124280	105	25	0.0141001	0.00167995	0.0124202	65.8248
NC_016845.1	2220949	2221030	82	9	0.0147603	0.0021791	0.0125812	23.852
NC_016845.1	2241274	2241447	174	36	0.0146733	0.00292231	0.011751	87.6708
NC_016845.1	2598630	2598823	194	44	0.0152783	0.00305499	0.0122233	130.512
NC_016845.1	2746546	2746748	203	45	0.0246307	0.00997735	0.0146533	147.861
NC_016845.1	2746834	2746929	96	28	0.0229385	0.00720377	0.0157347	95.6306
NC_016845.1	2858908	2859027	120	30	0.015595	0.00302192	0.0125731	91.1533
NC_016845.1	2863696	2863770	75	9	0.0146807	0.00256497	0.0121157	30.6218
NC_016845.1	2941261	2941376	116	12	0.0125217	0.000473774	0.012048	36.9652
NC_016845.1	3101309	3101400	92	19	0.0139985	0.00254195	0.0114566	44.8191
NC_016845.1	3289010	3289194	185	24	0.0133488	0.000930979	0.0124178	66.9962
NC_016845.1	3294860	3294935	76	22	0.015797	0.00436323	0.0114337	63.8303
NC_016845.1	3335209	3335356	148	25	0.0151335	0.00295413	0.0121793	85.8402
NC_016845.1	3373805	3373874	70	19	0.0151025	0.00270035	0.0124021	49.3394
NC_016845.1	3403141	3403297	157	41	0.0159993	0.00253027	0.0134691	111.234
NC_016845.1	3587673	3587889	217	46	0.016444	0.00222016	0.0142239	156.461
NC_016845.1	3680321	3680378	58	14	0.0133521	0.00246351	0.0108886	38.5526
NC_016845.1	3779269	3779460	192	41	0.0189812	0.0043845	0.0145967	160.752
NC_016845.1	4007001	4007365	365	86	0.0224855	0.00706182	0.0154237	354.213
NC_016845.1	4034135	4034237	103	12	0.0286126	7.30253e-05	0.0285396	67.3183
NC_016845.1	4034290	4034426	137	19	0.0222719	0.00261392	0.019658	66.3714
NC_016845.1	4041048	4041197	150	32	0.0141527	0.00161925	0.0125334	89.7898
NC_016845.1	4224193	4224459	267	58	0.0154422	0.00311066	0.0123315	182.864
NC_016845.1	4258035	4258179	145	39	0.018947	0.00697927	0.0119677	131.061
NC_016845.1	4383434	4383565	132	19	0.0148307	0.00299395	0.0118368	58.1979
NC_016845.1	4412990	4413053	64	12	0.0152734	0.00305833	0.0122151	41.7261
NC_016845.1	4617662	4617771	110	21	0.0153811	0.00193685	0.0134442	77.7749
NC_016845.1	4617984	4618130	147	29	0.0156172	0.00247904	0.0131381	102.42
NC_016845.1	4872707	4873047	341	62	0.0224454	0.00454403	0.0179013	217.116
NC_016845.1	4911712	4911868	157	29	0.0164511	0.00300682	0.0134443	85.8861
NC_016845.1	4911939	4912005	67	20	0.0145066	0.00247968	0.0120269	53.0413
NC_016845.1	4946082	4946464	383	94	0.0179844	0.00258836	0.015396	306.656
NC_016845.1	5063137	5063289	153	42	0.0209218	0.00271869	0.0182031	165.023
NC_016845.1	5112002	5112212	211	45	0.0150705	0.00175897	0.0133115	124.329
NC_016845.1	5192917	5193065	149	27	0.0154027	0.00368432	0.0117183	89.8534
NC_016845.1	5288765	5288837	73	19	0.0162263	0.00320484	0.0130214	50.2135
NC_016845.1	5301055	5301212	158	30	0.0149509	0.00123155	0.0137193	86.4267

## Sheet: Overlap of up-regulated DMRs
Overlap regions of up-regulated DMRs and genes in M2
chr	start	end	diff.Methy	chr	start	end	length of overlap	GeneID	log2FoldChange
NC_016845.1	38103	38160	0.0113295	NC_016845.1	36984	38807	57	KPHS_00290	-0.00963589
NC_016845.1	150139	150404	0.0140945	NC_016845.1	149524	150627	265	KPHS_01310	0.137545
NC_016845.1	158639	159046	0.0141818	NC_016845.1	157887	159137	407	KPHS_01390	0.144867
NC_016845.1	169576	169968	0.0121938	NC_016845.1	169336	171888	392	KPHS_01500	-0.298566
NC_016845.1	407283	407580	0.0152769	NC_016845.1	405441	407528	245	KPHS_03690	0.0299771
NC_016845.1	504520	504632	0.0140356	NC_016845.1	504337	505362	112	KPHS_04670	-0.0711483
NC_016845.1	599398	599505	0.0113972	NC_016845.1	598562	599431	33	KPHS_05620	0.216469
NC_016845.1	635063	635130	0.0117985	NC_016845.1	634347	637091	67	KPHS_05940	-0.0785756
NC_016845.1	750634	751124	0.014546	NC_016845.1	749468	751930	490	KPHS_07120	0.327907
NC_016845.1	758779	758843	0.0116046	NC_016845.1	758444	759031	64	KPHS_07190	-0.0458334
NC_016845.1	871880	872018	0.0128487	NC_016845.1	871863	872255	138	KPHS_08210	-0.18548
NC_016845.1	880479	880546	0.0114183	NC_016845.1	880090	880944	67	KPHS_08320	-0.0620629
NC_016845.1	992679	992982	0.0128557	NC_016845.1	992674	993219	303	KPHS_09370	-0.0464192
NC_016845.1	1003747	1003805	0.0294659	NC_016845.1	1003721	1003797	50	KPHS_t00220	-0.285015
NC_016845.1	1009465	1009664	0.0121444	NC_016845.1	1009350	1010540	199	KPHS_09500	0.490057
NC_016845.1	1025678	1025810	0.0129527	NC_016845.1	1024624	1025967	132	KPHS_09650	0.133731
NC_016845.1	1050364	1050418	0.0112914	NC_016845.1	1049738	1050499	54	KPHS_09900	-0.098367
NC_016845.1	1135221	1135466	0.0124443	NC_016845.1	1135082	1136287	245	KPHS_10770	0.248162
NC_016845.1	1267718	1267951	0.0147762	NC_016845.1	1267816	1270371	135	KPHS_12120	0.0877672
NC_016845.1	1305918	1306137	0.0414472	NC_016845.1	1305583	1306113	195	KPHS_12590	0.362352
NC_016845.1	1305918	1306137	0.0414472	NC_016845.1	1306110	1306499	27	KPHS_12600	4.2182
NC_016845.1	1409707	1409938	0.0136818	NC_016845.1	1408904	1410109	231	KPHS_13580	0.665304
NC_016845.1	1448101	1448192	0.0175497	NC_016845.1	1447872	1448393	91	KPHS_13950	0.142468
NC_016845.1	1539595	1539775	0.0122567	NC_016845.1	1538757	1539737	142	KPHS_14790	0.632019
NC_016845.1	1580523	1580577	0.0118071	NC_016845.1	1579918	1580658	54	KPHS_15200	-0.138857
NC_016845.1	1609481	1609533	0.0109889	NC_016845.1	1608896	1609573	52	KPHS_15460	0.115152
NC_016845.1	1712641	1713011	0.013655	NC_016845.1	1712443	1713366	370	KPHS_16530	0.0129209
NC_016845.1	1742092	1742451	0.0142633	NC_016845.1	1741526	1743094	359	KPHS_16850	-0.194717
NC_016845.1	1795671	1796058	0.0138983	NC_016845.1	1795199	1796107	387	KPHS_17370	0.0887728
NC_016845.1	1935834	1936027	0.0141352	NC_016845.1	1935730	1936182	193	KPHS_18640	-0.040044
NC_016845.1	1982227	1982479	0.0116254	NC_016845.1	1982314	1983354	165	KPHS_19170	0.186166
NC_016845.1	1998585	1998967	0.0156294	NC_016845.1	1997792	1998697	112	KPHS_19310	-0.18526
NC_016845.1	2124176	2124280	0.0124202	NC_016845.1	2124229	2124348	51	KPHS_20710	-0.166184
NC_016845.1	2220949	2221030	0.0125812	NC_016845.1	2220074	2221156	81	KPHS_21720	-0.206671
NC_016845.1	2241274	2241447	0.011751	NC_016845.1	2240632	2242011	173	KPHS_21960	-0.214802
NC_016845.1	2598630	2598823	0.0122233	NC_016845.1	2598659	2598949	164	KPHS_25780	0.107887
NC_016845.1	2746546	2746748	0.0146533	NC_016845.1	2746166	2747038	202	KPHS_27420	1.00904
NC_016845.1	2746834	2746929	0.0157347	NC_016845.1	2746166	2747038	95	KPHS_27420	1.00904
NC_016845.1	2858908	2859027	0.0125731	NC_016845.1	2858909	2860564	118	KPHS_28560	1.36442
NC_016845.1	2863696	2863770	0.0121157	NC_016845.1	2863138	2863962	74	KPHS_28600	-0.0331375
NC_016845.1	2941261	2941376	0.012048	NC_016845.1	2941133	2941714	115	KPHS_29420	0.199754
NC_016845.1	3101309	3101400	0.0114566	NC_016845.1	3101335	3102171	65	KPHS_31110	0.3493
NC_016845.1	3289010	3289194	0.0124178	NC_016845.1	3288366	3289352	184	KPHS_33070	0.0243943
NC_016845.1	3335209	3335356	0.0121793	NC_016845.1	3333896	3335644	147	KPHS_33530	0.851668
NC_016845.1	3373805	3373874	0.0124021	NC_016845.1	3372960	3373970	69	KPHS_33960	0.286651
NC_016845.1	3403141	3403297	0.0134691	NC_016845.1	3402170	3403381	156	KPHS_34280	-0.0822008
NC_016845.1	3587673	3587889	0.0142239	NC_016845.1	3587082	3587723	50	KPHS_35780	0.208813
NC_016845.1	3587673	3587889	0.0142239	NC_016845.1	3587838	3588686	51	KPHS_35790	0.170699
NC_016845.1	3680321	3680378	0.0108886	NC_016845.1	3680266	3681132	57	KPHS_36590	-0.213998
NC_016845.1	3779269	3779460	0.0145967	NC_016845.1	3779119	3779619	191	KPHS_37420	-0.0823715
NC_016845.1	4007001	4007365	0.0154237	NC_016845.1	4006627	4007364	363	KPHS_39610	-0.052191
NC_016845.1	4034135	4034237	0.0285396	NC_016845.1	4032865	4034390	102	KPHS_r00250	0.078548
NC_016845.1	4034290	4034426	0.019658	NC_016845.1	4032865	4034390	100	KPHS_r00250	0.078548
NC_016845.1	4041048	4041197	0.0125334	NC_016845.1	4041004	4042164	149	KPHS_39900	-0.1244
NC_016845.1	4224193	4224459	0.0123315	NC_016845.1	4222610	4224382	189	KPHS_41940	0.160333
NC_016845.1	4258035	4258179	0.0119677	NC_016845.1	4257992	4259014	144	KPHS_42230	0.486528
NC_016845.1	4383434	4383565	0.0118368	NC_016845.1	4381414	4383900	131	KPHS_43450	0.587517
NC_016845.1	4412990	4413053	0.0122151	NC_016845.1	4412769	4413326	63	KPHS_43780	0.520744
NC_016845.1	4617662	4617771	0.0134442	NC_016845.1	4617630	4618247	109	KPHS_45920	-0.256198
NC_016845.1	4617984	4618130	0.0131381	NC_016845.1	4617630	4618247	146	KPHS_45920	-0.256198
NC_016845.1	4872707	4873047	0.0179013	NC_016845.1	4872671	4873855	340	KPHS_48740	-0.0585164
NC_016845.1	4911712	4911868	0.0134443	NC_016845.1	4911634	4912434	156	KPHS_49170	-0.165069
NC_016845.1	4911939	4912005	0.0120269	NC_016845.1	4911634	4912434	66	KPHS_49170	-0.165069
NC_016845.1	4946082	4946464	0.015396	NC_016845.1	4945138	4946646	382	KPHS_49440	0.0372489
NC_016845.1	5063137	5063289	0.0182031	NC_016845.1	5060665	5064717	152	KPHS_50480	0.434947
NC_016845.1	5112002	5112212	0.0133115	NC_016845.1	5112022	5113203	190	KPHS_50910	-0.149316
NC_016845.1	5112002	5112212	0.0133115	NC_016845.1	5110503	5112044	42	KPHS_50900	0.103447
NC_016845.1	5192917	5193065	0.0117183	NC_016845.1	5193061	5194050	4	KPHS_51740	0.00186272
NC_016845.1	5288765	5288837	0.0130214	NC_016845.1	5288268	5289146	72	KPHS_52700	0.202516
NC_016845.1	5301055	5301212	0.0137193	NC_016845.1	5301021	5302616	157	KPHS_52810	-0.0530165

## Sheet: down-regulated DMRs
Supplementary Table 4 down-regulated DMRs of M2 compared with WT
chr	start	end	length	nCG	meanMethy1	meanMethy2	diff.Methy	areaStat
NC_016845.1	13	71	59	10	0.00258324	0.0204119	-0.0178286	-38.1084
NC_016845.1	300	368	69	8	0.00149521	0.0147417	-0.0132465	-26.0467
NC_016845.1	16141	16290	150	22	0.000309311	0.0171967	-0.0168874	-79.971
NC_016845.1	33518	33904	387	78	0.00388609	0.0192791	-0.0153931	-316.685
NC_016845.1	89024	89417	394	99	0.0058235	0.0198141	-0.0139906	-387.857
NC_016845.1	102206	102325	120	26	0.00317715	0.0151988	-0.0120217	-90.3916
NC_016845.1	111315	111738	424	107	0.00712242	0.0197395	-0.012617	-369.248
NC_016845.1	125722	125818	97	17	0.00264947	0.0167845	-0.014135	-57.5086
NC_016845.1	265201	265482	282	43	0.00289393	0.0155485	-0.0126546	-145.211
NC_016845.1	277639	277718	80	9	0.00276421	0.0146058	-0.0118416	-31.2142
NC_016845.1	321625	321757	133	25	0.000770132	0.0128645	-0.0120943	-62.8291
NC_016845.1	365463	365743	281	71	0.00441467	0.0179828	-0.0135682	-256.553
NC_016845.1	367722	368112	391	103	0.00579412	0.0194022	-0.0136081	-341.788
NC_016845.1	372437	372825	389	88	0.00391534	0.0187456	-0.0148302	-327.437
NC_016845.1	377264	377318	55	16	0.00601041	0.0171257	-0.0111153	-52.6085
NC_016845.1	382667	383391	725	148	0.00463733	0.0193437	-0.0147064	-541.98
NC_016845.1	388343	388814	472	101	0.0040085	0.0208863	-0.0168778	-453.67
NC_016845.1	392187	392375	189	28	0.00129637	0.030045	-0.0287486	-161.058
NC_016845.1	418500	418635	136	14	0.0026093	0.0194877	-0.0168784	-55.1597
NC_016845.1	453463	454000	538	117	0.00667108	0.0211089	-0.0144378	-446.412
NC_016845.1	483210	483324	115	35	0.00230489	0.0141916	-0.0118867	-85.5983
NC_016845.1	494488	494818	331	76	0.00428981	0.0175685	-0.0132787	-269.622
NC_016845.1	499845	500108	264	63	0.00236971	0.0178296	-0.0154599	-248.522
NC_016845.1	509233	509610	378	87	0.00428593	0.0174853	-0.0131994	-252.906
NC_016845.1	510030	510637	608	106	0.00331247	0.0209357	-0.0176232	-479.182
NC_016845.1	534762	534999	238	65	0.00658177	0.0205286	-0.0139469	-223.265
NC_016845.1	545646	545779	134	27	0.00134052	0.0123817	-0.0110411	-71.32
NC_016845.1	555035	555114	80	19	0.00347947	0.0151051	-0.0116256	-55.5479
NC_016845.1	561655	561860	206	50	0.00351331	0.016407	-0.0128936	-158.324
NC_016845.1	567913	567988	76	18	0.00321189	0.0142086	-0.0109967	-42.6463
NC_016845.1	641029	641095	67	16	0.00208681	0.0156868	-0.0136	-57.6364
NC_016845.1	645030	645208	179	54	0.00340163	0.0165494	-0.0131477	-169.615
NC_016845.1	657675	657944	270	47	0.00218947	0.0144786	-0.0122892	-128.193
NC_016845.1	667672	668053	382	92	0.00321466	0.0175742	-0.0143596	-376.666
NC_016845.1	686541	686880	340	78	0.00351896	0.0176685	-0.0141496	-259.175
NC_016845.1	687505	687583	79	15	0.00254534	0.0145924	-0.0120471	-40.7833
NC_016845.1	698314	698491	178	40	0.00213482	0.0150367	-0.0129019	-113.737
NC_016845.1	704945	705359	415	61	0.00269053	0.0178247	-0.0151341	-223.77
NC_016845.1	711646	711884	239	46	0.00285486	0.0161215	-0.0132667	-161.783
NC_016845.1	752265	752337	73	17	0.00455371	0.0162086	-0.0116549	-57.9813
NC_016845.1	756568	756749	182	44	0.0033293	0.0170153	-0.013686	-117.167
NC_016845.1	759264	759391	128	28	0.00293188	0.0165661	-0.0136342	-99.5039
NC_016845.1	781318	781639	322	69	0.00131959	0.0163145	-0.0149949	-209.09
NC_016845.1	783694	783988	295	59	0.00469921	0.0187415	-0.0140423	-189.962
NC_016845.1	796030	796378	349	60	0.00213132	0.0154168	-0.0132855	-220.945
NC_016845.1	817091	817677	587	138	0.00524575	0.0232655	-0.0180197	-654.836
NC_016845.1	857557	857863	307	52	0.00605135	0.0192508	-0.0131995	-190.823
NC_016845.1	869598	869830	233	45	0.00273858	0.0156154	-0.0128769	-136.816
NC_016845.1	909491	909779	289	57	0.00238704	0.0167324	-0.0143454	-175.901
NC_016845.1	913592	914211	620	114	0.00270052	0.0177221	-0.0150216	-447.839
NC_016845.1	914368	914432	65	9	0.00392334	0.0157998	-0.0118764	-29.2706
NC_016845.1	915914	916285	372	97	0.00706793	0.0197801	-0.0127121	-336.787
NC_016845.1	925950	926310	361	74	0.00350267	0.0162893	-0.0127867	-249.835
NC_016845.1	956214	956448	235	52	0.00528976	0.0184635	-0.0131737	-173.688
NC_016845.1	987045	987307	263	69	0.00224867	0.0176331	-0.0153844	-225.064
NC_016845.1	1053974	1054033	60	15	0.0023659	0.0146119	-0.012246	-39.0964
NC_016845.1	1065764	1065904	141	30	0.00294745	0.0151465	-0.0121991	-99.9213
NC_016845.1	1101390	1101494	105	18	0.00371144	0.0159172	-0.0122057	-56.7464
NC_016845.1	1167218	1167623	406	84	0.00473964	0.018925	-0.0141854	-302.859
NC_016845.1	1198486	1198890	405	63	0.00129407	0.0159234	-0.0146293	-226.165
NC_016845.1	1207693	1208062	370	63	0.0032295	0.0187046	-0.0154751	-256.725
NC_016845.1	1239858	1240164	307	46	0.00195926	0.0144757	-0.0125164	-140.083
NC_016845.1	1247226	1247351	126	20	0.000827318	0.0123388	-0.0115115	-56.041
NC_016845.1	1265005	1265193	189	36	0.00404665	0.0163263	-0.0122796	-96.3184
NC_016845.1	1266675	1266766	92	16	0.00126335	0.0128698	-0.0116065	-46.3917
NC_016845.1	1302108	1302812	705	106	0.00135374	0.016378	-0.0150243	-377.999
NC_016845.1	1416001	1416090	90	25	0.00102407	0.0127444	-0.0117204	-62.4194
NC_016845.1	1449067	1449372	306	39	0.00227443	0.0156577	-0.0133832	-130.301
NC_016845.1	1450179	1450407	229	62	0.00333953	0.0175771	-0.0142376	-252.77
NC_016845.1	1498639	1499188	550	145	0.00275165	0.0194925	-0.0167408	-554.749
NC_016845.1	1509373	1509666	294	48	0.00209539	0.0168389	-0.0147435	-193.589
NC_016845.1	1528018	1528106	89	21	0.00147492	0.0155023	-0.0140274	-62.299
NC_016845.1	1535959	1536400	442	84	0.00224152	0.0171218	-0.0148802	-292.626
NC_016845.1	1548371	1548644	274	40	0.002776	0.0167108	-0.0139348	-148.966
NC_016845.1	1612312	1612717	406	100	0.00170492	0.0230263	-0.0213214	-588.899
NC_016845.1	1617868	1618115	248	76	0.0052511	0.0170283	-0.0117772	-191.139
NC_016845.1	1619424	1619567	144	34	0.00312376	0.0169672	-0.0138435	-105.505
NC_016845.1	1630275	1630396	122	30	0.00651549	0.0179947	-0.0114792	-96.9241
NC_016845.1	1631947	1632087	141	36	0.00368373	0.0175913	-0.0139076	-111.82
NC_016845.1	1646084	1646136	53	13	0.00357746	0.0160949	-0.0125174	-36.413
NC_016845.1	1646188	1646571	384	85	0.00209249	0.0176109	-0.0155184	-325.507
NC_016845.1	1665606	1665710	105	25	0.0028085	0.0151948	-0.0123863	-65.2964
NC_016845.1	1701006	1701208	203	37	0.00452515	0.0173288	-0.0128037	-114.872
NC_016845.1	1740358	1740728	371	84	0.00728817	0.0199439	-0.0126557	-281.802
NC_016845.1	1741501	1741552	52	7	0.0041948	0.016283	-0.0120882	-22.2214
NC_016845.1	1761442	1761556	115	24	0.00294969	0.0160373	-0.0130876	-71.1677
NC_016845.1	1762978	1763433	456	86	0.00381242	0.0186279	-0.0148155	-295.944
NC_016845.1	1767026	1767220	195	22	0.00330186	0.0171062	-0.0138043	-78.5791
NC_016845.1	1769154	1769219	66	9	0.000912151	0.0132515	-0.0123394	-29.0611
NC_016845.1	1774135	1774191	57	7	0.00194085	0.0135717	-0.0116308	-24.7542
NC_016845.1	1775291	1775468	178	39	0.0050459	0.0186042	-0.0135583	-142.88
NC_016845.1	1777157	1777405	249	49	0.00302272	0.0163124	-0.0132897	-135.422
NC_016845.1	1798076	1798378	303	52	0.00147995	0.0144511	-0.0129712	-139.392
NC_016845.1	1826254	1826485	232	57	0.00252839	0.016133	-0.0136046	-188.378
NC_016845.1	1856609	1856963	355	66	0.00497107	0.0186173	-0.0136463	-238.18
NC_016845.1	1912138	1912387	250	31	0.00448343	0.0181117	-0.0136283	-112.997
NC_016845.1	1922206	1922298	93	14	0.00230761	0.0138895	-0.0115819	-44.9582
NC_016845.1	1952364	1952577	214	41	0.00270997	0.0143896	-0.0116796	-107.57
NC_016845.1	1960558	1960866	309	68	0.00244289	0.0176743	-0.0152314	-226.478
NC_016845.1	1995768	1996013	246	44	0.00300074	0.0186186	-0.0156179	-169.631
NC_016845.1	2031387	2031589	203	45	0.001856	0.0138009	-0.0119449	-137.7
NC_016845.1	2062754	2062835	82	17	0.00189335	0.0140606	-0.0121672	-42.2046
NC_016845.1	2062903	2062955	53	11	0.00226731	0.0145236	-0.0122563	-27.5725
NC_016845.1	2075660	2075876	217	47	0.00294522	0.0163068	-0.0133616	-163.61
NC_016845.1	2100724	2100821	98	17	0.00238649	0.0138878	-0.0115013	-43.2893
NC_016845.1	2104896	2104947	52	9	0.00277973	0.0152593	-0.0124795	-21.9368
NC_016845.1	2105002	2105100	99	18	0.0021574	0.0151781	-0.0130207	-58.0753
NC_016845.1	2131065	2131384	320	63	0.00342565	0.0177896	-0.0143639	-225.767
NC_016845.1	2134311	2134417	107	25	0.00445251	0.0168957	-0.0124432	-77.9861
NC_016845.1	2147233	2147478	246	60	0.00571922	0.0176443	-0.0119251	-199.184
NC_016845.1	2183813	2184150	338	82	0.0026959	0.0162007	-0.0135048	-234.5
NC_016845.1	2194681	2194997	317	80	0.00451941	0.0167383	-0.0122188	-224.07
NC_016845.1	2229854	2230031	178	24	0.00154325	0.0137854	-0.0122422	-73.0033
NC_016845.1	2237339	2237695	357	72	0.00130319	0.0157851	-0.0144819	-261.448
NC_016845.1	2239049	2239357	309	74	0.00340647	0.018393	-0.0149865	-241.284
NC_016845.1	2328907	2329133	227	52	0.00318552	0.0158193	-0.0126338	-153.803
NC_016845.1	2351951	2352414	464	98	0.00185248	0.0191849	-0.0173324	-442.025
NC_016845.1	2367156	2367462	307	55	0.00240023	0.0167618	-0.0143615	-198.952
NC_016845.1	2383507	2383814	308	62	0.00446497	0.0168837	-0.0124187	-212.477
NC_016845.1	2419401	2419672	272	71	0.00352561	0.021006	-0.0174804	-289.987
NC_016845.1	2419734	2419871	138	41	0.00367525	0.0179596	-0.0142844	-118.097
NC_016845.1	2445639	2445883	245	65	0.00561926	0.0191417	-0.0135224	-214.024
NC_016845.1	2459489	2459742	254	62	0.00488047	0.0169095	-0.0120291	-178.845
NC_016845.1	2468444	2468495	52	13	0.00487453	0.0162646	-0.01139	-40.9282
NC_016845.1	2475985	2476493	509	91	0.0048189	0.0206923	-0.0158734	-351.534
NC_016845.1	2490471	2490857	387	94	0.00257452	0.019095	-0.0165205	-318.141
NC_016845.1	2521135	2521337	203	57	0.00907778	0.0216253	-0.0125476	-190.398
NC_016845.1	2522513	2522655	143	26	0.002144	0.0177188	-0.0155748	-93.4875
NC_016845.1	2560167	2560244	78	9	0.00225273	0.0153287	-0.013076	-32.4294
NC_016845.1	2567300	2567389	90	24	0.00178472	0.0156712	-0.0138865	-71.8181
NC_016845.1	2597067	2597232	166	39	0.00464011	0.0168777	-0.0122376	-131.2
NC_016845.1	2601725	2601900	176	39	0.00341762	0.0152977	-0.0118801	-135.672
NC_016845.1	2616851	2616975	125	23	0.0034316	0.0147815	-0.0113499	-68.2962
NC_016845.1	2625397	2625584	188	36	0.00214279	0.016053	-0.0139102	-127.925
NC_016845.1	2625667	2625750	84	16	0.0017864	0.0204127	-0.0186263	-80.2692
NC_016845.1	2653705	2654058	354	75	0.00363437	0.0173368	-0.0137024	-275.378
NC_016845.1	2677412	2677496	85	11	0.00277335	0.0141417	-0.0113684	-36.0797
NC_016845.1	2688985	2689477	493	89	0.00228562	0.015486	-0.0132004	-269.221
NC_016845.1	2715063	2715216	154	36	0.00424187	0.0168265	-0.0125846	-112.878
NC_016845.1	2723310	2723536	227	51	0.00226261	0.017633	-0.0153704	-170.029
NC_016845.1	2723654	2723739	86	24	0.00148959	0.0221537	-0.0206641	-112.048
NC_016845.1	2726163	2726253	91	18	0.00369835	0.017838	-0.0141397	-60.2431
NC_016845.1	2727439	2727814	376	83	0.00294133	0.0194613	-0.01652	-321.765
NC_016845.1	2745447	2745519	73	22	0.00143648	0.0140949	-0.0126584	-75.4749
NC_016845.1	2749353	2749426	74	23	0.00672263	0.022287	-0.0155644	-76.1526
NC_016845.1	2777662	2778188	527	106	0.00164271	0.0220808	-0.0204381	-578.143
NC_016845.1	2800728	2800901	174	34	0.00311324	0.0150271	-0.0119139	-99.5403
NC_016845.1	2843443	2843732	290	69	0.00477421	0.0189795	-0.0142053	-275.218
NC_016845.1	2845504	2845564	61	11	0.0045652	0.0169904	-0.0124252	-37.6103
NC_016845.1	2851580	2851935	356	77	0.00368626	0.0205811	-0.0168948	-339.498
NC_016845.1	2909052	2909406	355	72	0.00222173	0.0155934	-0.0133717	-234.682
NC_016845.1	2914982	2915072	91	19	0.0080406	0.0226821	-0.0146415	-64.6338
NC_016845.1	2932755	2932998	244	46	0.00143324	0.0132491	-0.0118158	-144.547
NC_016845.1	2934887	2935335	449	64	0.00213861	0.0177344	-0.0155958	-253.703
NC_016845.1	2940493	2940940	448	72	0.00339025	0.0197192	-0.016329	-306.179
NC_016845.1	2958869	2959031	163	31	0.00377533	0.0157661	-0.0119908	-91.2164
NC_016845.1	2969986	2970345	360	76	0.00434348	0.0183009	-0.0139574	-285.474
NC_016845.1	2973110	2973390	281	61	0.00396674	0.0163916	-0.0124249	-166.007
NC_016845.1	3006476	3006638	163	31	0.00341947	0.0169156	-0.0134961	-105.655
NC_016845.1	3056581	3056853	273	59	0.00231731	0.0168258	-0.0145085	-179.463
NC_016845.1	3061058	3061132	75	10	0.00693918	0.0184995	-0.0115603	-33.8158
NC_016845.1	3106367	3106730	364	51	0.00248022	0.0162833	-0.0138031	-176.961
NC_016845.1	3111306	3111643	338	85	0.00291598	0.0183549	-0.0154389	-299.035
NC_016845.1	3149878	3150091	214	43	0.00275474	0.0155682	-0.0128134	-126.767
NC_016845.1	3154658	3155069	412	86	0.00354726	0.0164071	-0.0128598	-296.306
NC_016845.1	3175478	3175694	217	38	0.00227167	0.0147925	-0.0125208	-125.917
NC_016845.1	3183243	3183666	424	78	0.00397538	0.0182079	-0.0142325	-268.149
NC_016845.1	3205525	3205964	440	105	0.00699114	0.020173	-0.0131818	-352.836
NC_016845.1	3228844	3228908	65	12	0.00238485	0.0142922	-0.0119073	-33.6011
NC_016845.1	3237706	3237876	171	32	0.00376781	0.0155488	-0.011781	-91.9387
NC_016845.1	3278198	3278378	181	33	0.00274759	0.0163834	-0.0136358	-110.252
NC_016845.1	3283667	3283750	84	13	0.00515485	0.0178073	-0.0126525	-42.9323
NC_016845.1	3312563	3312688	126	28	0.00560781	0.0173238	-0.011716	-76.7343
NC_016845.1	3323689	3323925	237	39	0.00191117	0.0175645	-0.0156533	-142.502
NC_016845.1	3339568	3339916	349	79	0.00421449	0.0175057	-0.0132912	-284.852
NC_016845.1	3371512	3371926	415	91	0.00426871	0.0202237	-0.015955	-374.193
NC_016845.1	3420249	3420523	275	60	0.00445477	0.0189901	-0.0145354	-232.518
NC_016845.1	3530202	3530452	251	66	0.00235632	0.0168724	-0.0145161	-249.546
NC_016845.1	3558657	3558775	119	23	0.0037653	0.0179791	-0.0142138	-80.0744
NC_016845.1	3558842	3559111	270	46	0.00165113	0.0162957	-0.0146445	-130.167
NC_016845.1	3589644	3589912	269	71	0.00440791	0.0208121	-0.0164042	-305.143
NC_016845.1	3594742	3594903	162	32	0.00165508	0.0151328	-0.0134777	-101.133
NC_016845.1	3599407	3599464	58	15	0.00173191	0.0151294	-0.0133975	-42.1609
NC_016845.1	3640072	3640372	301	72	0.00454566	0.0212553	-0.0167096	-324.177
NC_016845.1	3646411	3646656	246	45	0.00436725	0.0170329	-0.0126657	-162.37
NC_016845.1	3662558	3662610	53	12	0.00151878	0.0134822	-0.0119634	-39.7072
NC_016845.1	3672707	3673207	501	92	0.00228642	0.0171149	-0.0148285	-340.999
NC_016845.1	3681428	3682114	687	148	0.00329785	0.0243576	-0.0210597	-804.157
NC_016845.1	3695729	3696142	414	74	0.00215338	0.0171935	-0.0150402	-291.3
NC_016845.1	3696533	3696885	353	60	0.00303454	0.0180909	-0.0150564	-226.062
NC_016845.1	3719070	3719324	255	61	0.00179145	0.0154236	-0.0136321	-172.392
NC_016845.1	3765923	3766112	190	34	0.00317954	0.0171454	-0.0139658	-116.828
NC_016845.1	3798380	3798635	256	66	0.00169971	0.0186714	-0.0169717	-289.611
NC_016845.1	3819400	3819571	172	27	0.00394267	0.0157445	-0.0118018	-70.4221
NC_016845.1	3842685	3842738	54	10	0.00355155	0.0150812	-0.0115296	-33.8191
NC_016845.1	3891240	3891359	120	19	0.00134408	0.0179601	-0.016616	-65.6947
NC_016845.1	3891432	3891597	166	56	0.00557382	0.0197716	-0.0141978	-217.302
NC_016845.1	3892829	3893090	262	81	0.00629964	0.0201051	-0.0138055	-267.748
NC_016845.1	3906336	3906700	365	74	0.00205017	0.0173853	-0.0153351	-274.916
NC_016845.1	3938510	3938922	413	83	0.00304575	0.0163527	-0.013307	-260.694
NC_016845.1	3939393	3939696	304	47	0.00122342	0.0139512	-0.0127278	-145.112
NC_016845.1	3991505	3991676	172	34	0.00254559	0.016216	-0.0136704	-123.41
NC_016845.1	4007919	4008028	110	29	0.00156083	0.0160524	-0.0144915	-81.8895
NC_016845.1	4120537	4120799	263	51	0.00245509	0.0154208	-0.0129657	-142.179
NC_016845.1	4125222	4125298	77	20	0.00414818	0.0165925	-0.0124443	-68.7562
NC_016845.1	4125354	4125479	126	29	0.00356636	0.0174168	-0.0138504	-108.463
NC_016845.1	4150358	4150811	454	119	0.00351624	0.0176248	-0.0141086	-364.584
NC_016845.1	4168254	4168470	217	65	0.00722075	0.0207323	-0.0135116	-238.841
NC_016845.1	4170207	4170604	398	91	0.0109676	0.0292963	-0.0183288	-340.377
NC_016845.1	4176342	4176801	460	95	0.00772063	0.023916	-0.0161954	-357.466
NC_016845.1	4185042	4185227	186	47	0.00298235	0.0157204	-0.0127381	-117.162
NC_016845.1	4188811	4189129	319	71	0.00253929	0.0171306	-0.0145913	-263.811
NC_016845.1	4195178	4195245	68	17	0.0029882	0.0151444	-0.0121562	-43.9159
NC_016845.1	4201873	4202211	339	63	0.0035976	0.0192332	-0.0156356	-245.593
NC_016845.1	4307834	4307981	148	29	0.00385053	0.0159498	-0.0120992	-99.7983
NC_016845.1	4323256	4323625	370	95	0.00600569	0.0199664	-0.0139607	-324.669
NC_016845.1	4336810	4336957	148	33	0.00264262	0.0146662	-0.0120236	-80.9578
NC_016845.1	4350184	4350279	96	17	0.00382802	0.0165162	-0.0126882	-59.612
NC_016845.1	4358837	4358998	162	34	0.00239479	0.0165286	-0.0141338	-131.003
NC_016845.1	4429106	4429586	481	76	0.00188232	0.0140894	-0.0122071	-252.097
NC_016845.1	4454575	4455086	512	105	0.00380403	0.0178223	-0.0140183	-386.148
NC_016845.1	4463914	4464018	105	21	0.000903627	0.0147173	-0.0138136	-60.2957
NC_016845.1	4475699	4476070	372	78	0.00163053	0.0151612	-0.0135307	-225.599
NC_016845.1	4515465	4515517	53	10	0.00327026	0.0143255	-0.0110553	-33.4082
NC_016845.1	4534105	4534189	85	19	0.00184334	0.0146913	-0.012848	-51.0065
NC_016845.1	4557992	4558441	450	78	0.0034581	0.018495	-0.0150369	-286.473
NC_016845.1	4590011	4590176	166	43	0.00198145	0.015574	-0.0135925	-123.401
NC_016845.1	4590237	4590398	162	28	0.00287331	0.0166529	-0.0137796	-86.5876
NC_016845.1	4598273	4598390	118	23	0.00145339	0.0135109	-0.0120575	-63.1277
NC_016845.1	4625251	4625335	85	16	0.00569754	0.0169324	-0.0112349	-49.9402
NC_016845.1	4631915	4632051	137	18	0.00156794	0.0159213	-0.0143534	-65.8474
NC_016845.1	4670716	4671066	351	82	0.00404316	0.0175123	-0.0134692	-268.66
NC_016845.1	4679423	4679841	419	78	0.00423388	0.0179907	-0.0137568	-262.285
NC_016845.1	4707677	4707731	55	11	0.00275051	0.0140607	-0.0113102	-37.6524
NC_016845.1	4707800	4708278	479	73	0.00253619	0.0161914	-0.0136553	-274.637
NC_016845.1	4714833	4715146	314	65	0.00395132	0.0166912	-0.0127399	-212.378
NC_016845.1	4761732	4761814	83	19	0.00413249	0.0165253	-0.0123928	-65.8256
NC_016845.1	4814044	4814424	381	71	0.00244146	0.0186146	-0.0161732	-271.377
NC_016845.1	4879566	4879640	75	17	0.00153818	0.0142122	-0.012674	-42.1361
NC_016845.1	4883575	4883625	51	14	0.00217452	0.0139872	-0.0118126	-39.6409
NC_016845.1	4886347	4886415	69	13	0.003351	0.0145701	-0.0112191	-35.3151
NC_016845.1	4974552	4974912	361	69	0.00344	0.0184117	-0.0149717	-270.01
NC_016845.1	5000741	5000965	225	46	0.00377207	0.0158573	-0.0120852	-143.803
NC_016845.1	5027539	5028014	476	86	0.00337248	0.0159167	-0.0125442	-283.657
NC_016845.1	5036473	5036953	481	109	0.00342711	0.0202077	-0.0167806	-466.4
NC_016845.1	5057237	5057299	63	17	0.00333848	0.0160687	-0.0127303	-63.9349
NC_016845.1	5086488	5086720	233	52	0.00346202	0.0172446	-0.0137825	-184.884
NC_016845.1	5092074	5092132	59	11	0.00405174	0.015786	-0.0117342	-35.3199
NC_016845.1	5100986	5101111	126	36	0.0067375	0.018131	-0.0113935	-91.7595
NC_016845.1	5131021	5131146	126	23	0.00127601	0.0132918	-0.0120157	-56.697
NC_016845.1	5146232	5146380	149	41	0.0020397	0.0156079	-0.0135682	-136.772
NC_016845.1	5154088	5154268	181	29	0.00210376	0.0140276	-0.0119239	-82.2798
NC_016845.1	5182129	5182296	168	38	0.00232347	0.0146632	-0.0123397	-120.175
NC_016845.1	5207515	5207601	87	16	0.00177299	0.0139807	-0.0122077	-44.7534
NC_016845.1	5211085	5211310	226	49	0.00307115	0.0155714	-0.0125003	-138.285
NC_016845.1	5223066	5223407	342	61	0.00315325	0.0168128	-0.0136595	-204.699
NC_016845.1	5231331	5231716	386	99	0.00362228	0.0193885	-0.0157662	-322.715
NC_016845.1	5246878	5246983	106	24	0.00162248	0.0148169	-0.0131944	-72.2251
NC_016845.1	5260458	5260526	69	7	0.00323353	0.0166011	-0.0133675	-24.3834
NC_016845.1	5270756	5270882	127	35	0.00226682	0.0157435	-0.0134767	-117.861
NC_016845.1	5290010	5290496	487	95	0.00168847	0.0179093	-0.0162209	-409.548
NC_016845.1	5293367	5293575	209	54	0.00261979	0.016432	-0.0138122	-191.91
NC_016845.1	5329473	5329561	89	8	0.00347701	0.021207	-0.01773	-30.0297

## Sheet: Overlap of down-regulated DMRs
Overlap regions of down-regulated DMRs and genes in M2
chr	start	end	diff.Methy	chr	start	end	length of overlap	GeneID	log2FoldChange
NC_016845.1	16141	16290	-0.0168874	NC_016845.1	16189	17714	101	KPHS_r00230	0.0945088
NC_016845.1	33518	33904	-0.0153931	NC_016845.1	32540	33949	386	KPHS_00250	-0.00162436
NC_016845.1	89024	89417	-0.0139906	NC_016845.1	87782	89977	393	KPHS_00830	-0.154343
NC_016845.1	102206	102325	-0.0120217	NC_016845.1	101144	102247	41	KPHS_00940	-0.0922309
NC_016845.1	102206	102325	-0.0120217	NC_016845.1	102302	102964	23	KPHS_00950	-0.0111819
NC_016845.1	111315	111738	-0.012617	NC_016845.1	110937	112310	423	KPHS_01020	-0.191231
NC_016845.1	265201	265482	-0.0126546	NC_016845.1	264590	266191	281	KPHS_02290	-0.105048
NC_016845.1	277639	277718	-0.0118416	NC_016845.1	276872	278104	79	KPHS_02360	-0.0644716
NC_016845.1	321625	321757	-0.0120943	NC_016845.1	321668	322192	89	KPHS_02830	-0.00836643
NC_016845.1	365463	365743	-0.0135682	NC_016845.1	365128	365856	280	KPHS_03250	-0.178303
NC_016845.1	367722	368112	-0.0136081	NC_016845.1	367748	368755	364	KPHS_03280	-0.247337
NC_016845.1	372437	372825	-0.0148302	NC_016845.1	372497	374782	328	KPHS_03320	-0.0832768
NC_016845.1	377264	377318	-0.0111153	NC_016845.1	376565	377701	54	KPHS_03360	0.126692
NC_016845.1	382667	383391	-0.0147064	NC_016845.1	382181	382906	239	KPHS_03430	0.174667
NC_016845.1	382667	383391	-0.0147064	NC_016845.1	383062	383661	329	KPHS_03440	-0.319361
NC_016845.1	388343	388814	-0.0168778	NC_016845.1	387335	388687	344	KPHS_03480	-0.0770016
NC_016845.1	388343	388814	-0.0168778	NC_016845.1	388781	390196	33	KPHS_03490	0.133914
NC_016845.1	392187	392375	-0.0287486	NC_016845.1	391975	392760	188	KPHS_03530	-0.118574
NC_016845.1	418500	418635	-0.0168784	NC_016845.1	418275	419138	135	KPHS_03820	0.276349
NC_016845.1	453463	454000	-0.0144378	NC_016845.1	452067	453614	151	KPHS_04140	-0.0609853
NC_016845.1	453463	454000	-0.0144378	NC_016845.1	453652	454557	348	KPHS_04150	0.0868639
NC_016845.1	483210	483324	-0.0118867	NC_016845.1	482439	483410	114	KPHS_04480	-0.504255
NC_016845.1	494488	494818	-0.0132787	NC_016845.1	494065	497841	330	KPHS_04590	-0.156423
NC_016845.1	499845	500108	-0.0154599	NC_016845.1	499548	500735	263	KPHS_04620	0.069336
NC_016845.1	509233	509610	-0.0131994	NC_016845.1	509006	509533	300	KPHS_04710	0.230117
NC_016845.1	509233	509610	-0.0131994	NC_016845.1	509577	510785	33	KPHS_04720	1.30157
NC_016845.1	510030	510637	-0.0176232	NC_016845.1	509577	510785	607	KPHS_04720	1.30157
NC_016845.1	534762	534999	-0.0139469	NC_016845.1	534412	535359	237	KPHS_05000	0.282867
NC_016845.1	545646	545779	-0.0110411	NC_016845.1	545033	546451	133	KPHS_05100	0.0347899
NC_016845.1	555035	555114	-0.0116256	NC_016845.1	553981	555492	79	KPHS_05180	-0.0989168
NC_016845.1	561655	561860	-0.0128936	NC_016845.1	560883	562388	205	KPHS_05230	0.0972776
NC_016845.1	567913	567988	-0.0109967	NC_016845.1	567748	569688	75	KPHS_05280	0.00779931
NC_016845.1	641029	641095	-0.0136	NC_016845.1	641008	642492	66	KPHS_05980	-0.192516
NC_016845.1	645030	645208	-0.0131477	NC_016845.1	644446	645228	178	KPHS_06010	-0.156924
NC_016845.1	657675	657944	-0.0122892	NC_016845.1	657048	657863	188	KPHS_06160	0.00879872
NC_016845.1	667672	668053	-0.0143596	NC_016845.1	667454	669016	381	KPHS_06260	-0.28172
NC_016845.1	686541	686880	-0.0141496	NC_016845.1	686177	687040	339	KPHS_06480	-0.119583
NC_016845.1	687505	687583	-0.0120471	NC_016845.1	687110	687646	78	KPHS_06490	-0.120547
NC_016845.1	698314	698491	-0.0129019	NC_016845.1	698271	699122	177	KPHS_06590	-0.22259
NC_016845.1	704945	705359	-0.0151341	NC_016845.1	704906	705397	414	KPHS_06640	-0.112989
NC_016845.1	711646	711884	-0.0132667	NC_016845.1	711396	712070	238	KPHS_06730	0.392871
NC_016845.1	752265	752337	-0.0116549	NC_016845.1	751932	752861	72	KPHS_07130	0.325468
NC_016845.1	756568	756749	-0.013686	NC_016845.1	755758	757188	181	KPHS_07170	-0.280457
NC_016845.1	759264	759391	-0.0136342	NC_016845.1	759151	760455	127	KPHS_07200	-0.182175
NC_016845.1	781318	781639	-0.0149949	NC_016845.1	780164	781465	147	KPHS_07400	1.22519
NC_016845.1	781318	781639	-0.0149949	NC_016845.1	781481	783265	158	KPHS_07410	1.04708
NC_016845.1	783694	783988	-0.0140423	NC_016845.1	783679	785019	294	KPHS_07430	1.21009
NC_016845.1	796030	796378	-0.0132855	NC_016845.1	796026	796259	229	KPHS_07540	-0.232674
NC_016845.1	817091	817677	-0.0180197	NC_016845.1	816092	818449	586	KPHS_07720	-0.309542
NC_016845.1	857557	857863	-0.0131995	NC_016845.1	856715	857797	240	KPHS_08070	-0.142322
NC_016845.1	857557	857863	-0.0131995	NC_016845.1	857800	859116	63	KPHS_08080	0.0313379
NC_016845.1	869598	869830	-0.0128769	NC_016845.1	869099	871804	232	KPHS_08200	-0.0492639
NC_016845.1	909491	909779	-0.0143454	NC_016845.1	908487	910877	288	KPHS_08580	-0.179773
NC_016845.1	913592	914211	-0.0150216	NC_016845.1	913451	914218	619	KPHS_08630	-0.187866
NC_016845.1	914368	914432	-0.0118764	NC_016845.1	914341	914781	64	KPHS_08640	-0.352563
NC_016845.1	915914	916285	-0.0127121	NC_016845.1	914840	916093	179	KPHS_08650	-0.18932
NC_016845.1	915914	916285	-0.0127121	NC_016845.1	916129	916506	156	KPHS_08660	0.16316
NC_016845.1	925950	926310	-0.0127867	NC_016845.1	925674	926474	360	KPHS_08760	0.15717
NC_016845.1	956214	956448	-0.0131737	NC_016845.1	955974	956318	104	KPHS_09050	0.407368
NC_016845.1	956214	956448	-0.0131737	NC_016845.1	956390	957013	58	KPHS_09060	-0.226895
NC_016845.1	987045	987307	-0.0153844	NC_016845.1	986988	987947	262	KPHS_09320	0.258992
NC_016845.1	1053974	1054033	-0.012246	NC_016845.1	1053941	1054150	59	KPHS_09940	-1.16818
NC_016845.1	1065764	1065904	-0.0121991	NC_016845.1	1064223	1066556	140	KPHS_10020	0.272787
NC_016845.1	1101390	1101494	-0.0122057	NC_016845.1	1101339	1102115	104	KPHS_10430	-0.173373
NC_016845.1	1167218	1167623	-0.0141854	NC_016845.1	1166904	1167878	405	KPHS_11110	-0.211515
NC_016845.1	1198486	1198890	-0.0146293	NC_016845.1	1197542	1198816	330	KPHS_11410	0.105067
NC_016845.1	1207693	1208062	-0.0154751	NC_016845.1	1207663	1208481	369	KPHS_11500	-0.0566537
NC_016845.1	1239858	1240164	-0.0125164	NC_016845.1	1239361	1239927	69	KPHS_11850	0.0186838
NC_016845.1	1239858	1240164	-0.0125164	NC_016845.1	1240086	1240304	78	KPHS_11860	-0.166222
NC_016845.1	1247226	1247351	-0.0115115	NC_016845.1	1246476	1249823	125	KPHS_11910	-0.349222
NC_016845.1	1265005	1265193	-0.0122796	NC_016845.1	1264450	1266102	188	KPHS_12090	-0.00328723
NC_016845.1	1266675	1266766	-0.0116065	NC_016845.1	1266208	1266687	12	KPHS_12100	0.0662429
NC_016845.1	1302108	1302812	-0.0150243	NC_016845.1	1302060	1302515	407	KPHS_12550	0.850887
NC_016845.1	1302108	1302812	-0.0150243	NC_016845.1	1302678	1303316	134	KPHS_12560	3.27914
NC_016845.1	1416001	1416090	-0.0117204	NC_016845.1	1414783	1416402	89	KPHS_13650	-0.214446
NC_016845.1	1449067	1449372	-0.0133832	NC_016845.1	1448450	1449235	168	KPHS_13960	-0.247712
NC_016845.1	1450179	1450407	-0.0142376	NC_016845.1	1450141	1451256	228	KPHS_13980	-0.191765
NC_016845.1	1498639	1499188	-0.0167408	NC_016845.1	1497869	1498861	222	KPHS_14420	0.663883
NC_016845.1	1498639	1499188	-0.0167408	NC_016845.1	1498858	1499865	330	KPHS_14430	-0.186035
NC_016845.1	1509373	1509666	-0.0147435	NC_016845.1	1507811	1509916	293	KPHS_14510	-0.145907
NC_016845.1	1528018	1528106	-0.0140274	NC_016845.1	1526906	1528144	88	KPHS_14690	1.08389
NC_016845.1	1535959	1536400	-0.0148802	NC_016845.1	1535224	1536228	269	KPHS_14760	-0.248564
NC_016845.1	1535959	1536400	-0.0148802	NC_016845.1	1536225	1537073	175	KPHS_14770	0.0314008
NC_016845.1	1548371	1548644	-0.0139348	NC_016845.1	1548137	1548886	273	KPHS_14870	0.00109872
NC_016845.1	1612312	1612717	-0.0213214	NC_016845.1	1612258	1612833	405	KPHS_15480	0.00890152
NC_016845.1	1617868	1618115	-0.0117772	NC_016845.1	1617381	1618823	247	KPHS_15520	-0.0579838
NC_016845.1	1619424	1619567	-0.0138435	NC_016845.1	1618795	1620273	143	KPHS_15530	-0.085818
NC_016845.1	1630275	1630396	-0.0114792	NC_016845.1	1629748	1631400	121	KPHS_15660	-0.109915
NC_016845.1	1631947	1632087	-0.0139076	NC_016845.1	1631416	1632132	140	KPHS_15680	-0.124755
NC_016845.1	1646084	1646136	-0.0125174	NC_016845.1	1645898	1647190	52	KPHS_15820	0.143577
NC_016845.1	1646188	1646571	-0.0155184	NC_016845.1	1645898	1647190	383	KPHS_15820	0.143577
NC_016845.1	1665606	1665710	-0.0123863	NC_016845.1	1665593	1666411	104	KPHS_16040	0.180031
NC_016845.1	1701006	1701208	-0.0128037	NC_016845.1	1700680	1701168	162	KPHS_16390	0.36278
NC_016845.1	1701006	1701208	-0.0128037	NC_016845.1	1701161	1701409	47	KPHS_16400	0.38145
NC_016845.1	1740358	1740728	-0.0126557	NC_016845.1	1740539	1741453	189	KPHS_16840	-0.114294
NC_016845.1	1741501	1741552	-0.0120882	NC_016845.1	1741526	1743094	26	KPHS_16850	-0.194717
NC_016845.1	1761442	1761556	-0.0130876	NC_016845.1	1761230	1762150	114	KPHS_16980	0.094879
NC_016845.1	1762978	1763433	-0.0148155	NC_016845.1	1762152	1763063	85	KPHS_16990	-0.371267
NC_016845.1	1767026	1767220	-0.0138043	NC_016845.1	1766763	1767146	120	KPHS_17020	-0.55978
NC_016845.1	1775291	1775468	-0.0135583	NC_016845.1	1774337	1775569	177	KPHS_17090	0.0566762
NC_016845.1	1777157	1777405	-0.0132897	NC_016845.1	1776419	1777621	248	KPHS_17110	-0.154764
NC_016845.1	1798076	1798378	-0.0129712	NC_016845.1	1796701	1799652	302	KPHS_17390	0.804066
NC_016845.1	1826254	1826485	-0.0136046	NC_016845.1	1825775	1826569	231	KPHS_17740	0.0924196
NC_016845.1	1856609	1856963	-0.0136463	NC_016845.1	1856418	1860692	354	KPHS_18010	-0.242354
NC_016845.1	1912138	1912387	-0.0136283	NC_016845.1	1910975	1912213	75	KPHS_18440	0.298102
NC_016845.1	1912138	1912387	-0.0136283	NC_016845.1	1912232	1913398	155	KPHS_18450	0.0691694
NC_016845.1	1922206	1922298	-0.0115819	NC_016845.1	1922283	1923293	15	KPHS_18540	0.0201026
NC_016845.1	1952364	1952577	-0.0116796	NC_016845.1	1951866	1952486	122	KPHS_18810	0.0493624
NC_016845.1	1952364	1952577	-0.0116796	NC_016845.1	1952465	1952752	112	KPHS_18820	0.204133
NC_016845.1	1960558	1960866	-0.0152314	NC_016845.1	1960105	1961067	308	KPHS_18900	-0.326794
NC_016845.1	1995768	1996013	-0.0156179	NC_016845.1	1995888	1995975	87	KPHS_t00750	1.44565
NC_016845.1	2031387	2031589	-0.0119449	NC_016845.1	2031238	2031759	202	KPHS_19650	0.0109704
NC_016845.1	2062754	2062835	-0.0121672	NC_016845.1	2062433	2063647	81	KPHS_19990	-0.194297
NC_016845.1	2062903	2062955	-0.0122563	NC_016845.1	2062433	2063647	52	KPHS_19990	-0.194297
NC_016845.1	2075660	2075876	-0.0133616	NC_016845.1	2074968	2076089	216	KPHS_20110	-0.192258
NC_016845.1	2100724	2100821	-0.0115013	NC_016845.1	2100362	2102146	97	KPHS_20420	-0.074142
NC_016845.1	2104896	2104947	-0.0124795	NC_016845.1	2104855	2104974	51	KPHS_20450	-0.44885
NC_016845.1	2131065	2131384	-0.0143639	NC_016845.1	2130695	2131510	319	KPHS_20780	0.126963
NC_016845.1	2134311	2134417	-0.0124432	NC_016845.1	2134317	2134595	100	KPHS_20820	-0.265295
NC_016845.1	2147233	2147478	-0.0119251	NC_016845.1	2147366	2149219	112	KPHS_20960	-0.128397
NC_016845.1	2183813	2184150	-0.0135048	NC_016845.1	2183067	2185325	337	KPHS_21360	-0.280081
NC_016845.1	2194681	2194997	-0.0122188	NC_016845.1	2194689	2195006	308	KPHS_21470	0.516127
NC_016845.1	2229854	2230031	-0.0122422	NC_016845.1	2229300	2229902	48	KPHS_21800	-0.175392
NC_016845.1	2237339	2237695	-0.0144819	NC_016845.1	2235491	2237425	86	KPHS_21910	-0.0546745
NC_016845.1	2237339	2237695	-0.0144819	NC_016845.1	2237507	2238664	188	KPHS_21920	-0.0611107
NC_016845.1	2239049	2239357	-0.0149865	NC_016845.1	2238855	2239643	308	KPHS_21940	0.190014
NC_016845.1	2328907	2329133	-0.0126338	NC_016845.1	2328325	2329668	226	KPHS_22990	0.246638
NC_016845.1	2351951	2352414	-0.0173324	NC_016845.1	2351655	2352740	463	KPHS_23180	0.925407
NC_016845.1	2367156	2367462	-0.0143615	NC_016845.1	2366173	2367186	30	KPHS_23370	0.456424
NC_016845.1	2367156	2367462	-0.0143615	NC_016845.1	2367179	2367847	283	KPHS_23380	-0.00939049
NC_016845.1	2383507	2383814	-0.0124187	NC_016845.1	2382297	2385824	307	KPHS_23530	-0.194257
NC_016845.1	2419401	2419672	-0.0174804	NC_016845.1	2418869	2420248	271	KPHS_23860	-0.216427
NC_016845.1	2419734	2419871	-0.0142844	NC_016845.1	2418869	2420248	137	KPHS_23860	-0.216427
NC_016845.1	2445639	2445883	-0.0135224	NC_016845.1	2444770	2445798	159	KPHS_24140	-0.0911936
NC_016845.1	2445639	2445883	-0.0135224	NC_016845.1	2445812	2446984	71	KPHS_24150	-0.128474
NC_016845.1	2459489	2459742	-0.0120291	NC_016845.1	2459442	2460161	253	KPHS_24250	-0.165338
NC_016845.1	2468444	2468495	-0.01139	NC_016845.1	2467790	2468740	51	KPHS_24360	0.0893211
NC_016845.1	2475985	2476493	-0.0158734	NC_016845.1	2475393	2476301	316	KPHS_24430	0.641001
NC_016845.1	2475985	2476493	-0.0158734	NC_016845.1	2476403	2476966	90	KPHS_24440	0.00122138
NC_016845.1	2490471	2490857	-0.0165205	NC_016845.1	2489250	2491031	386	KPHS_24560	0.562576
NC_016845.1	2521135	2521337	-0.0125476	NC_016845.1	2521061	2521678	202	KPHS_24910	0.610487
NC_016845.1	2522513	2522655	-0.0155748	NC_016845.1	2521689	2524124	142	KPHS_24920	0.297706
NC_016845.1	2560167	2560244	-0.013076	NC_016845.1	2559810	2560208	41	KPHS_25340	-0.0242361
NC_016845.1	2567300	2567389	-0.0138865	NC_016845.1	2567273	2568070	89	KPHS_25410	0.583118
NC_016845.1	2597067	2597232	-0.0122376	NC_016845.1	2596837	2597217	150	KPHS_25750	0.22133
NC_016845.1	2597067	2597232	-0.0122376	NC_016845.1	2597208	2597528	24	KPHS_25760	-0.114634
NC_016845.1	2601725	2601900	-0.0118801	NC_016845.1	2601151	2602308	175	KPHS_25810	0.132311
NC_016845.1	2616851	2616975	-0.0113499	NC_016845.1	2616250	2617629	124	KPHS_25980	0.36252
NC_016845.1	2625397	2625584	-0.0139102	NC_016845.1	2625234	2625929	187	KPHS_26070	-0.572583
NC_016845.1	2625667	2625750	-0.0186263	NC_016845.1	2625234	2625929	83	KPHS_26070	-0.572583
NC_016845.1	2653705	2654058	-0.0137024	NC_016845.1	2653749	2654138	309	KPHS_26380	-0.359007
NC_016845.1	2677412	2677496	-0.0113684	NC_016845.1	2675731	2677725	84	KPHS_26630	-0.026307
NC_016845.1	2688985	2689477	-0.0132004	NC_016845.1	2688961	2689983	492	KPHS_26760	-0.224628
NC_016845.1	2715063	2715216	-0.0125846	NC_016845.1	2714179	2715786	153	KPHS_27040	0.0323616
NC_016845.1	2723310	2723536	-0.0153704	NC_016845.1	2723130	2723786	226	KPHS_27130	2.06841
NC_016845.1	2723654	2723739	-0.0206641	NC_016845.1	2723130	2723786	85	KPHS_27130	2.06841
NC_016845.1	2726163	2726253	-0.0141397	NC_016845.1	2725461	2726300	90	KPHS_27160	0.578609
NC_016845.1	2727439	2727814	-0.01652	NC_016845.1	2726480	2728066	375	KPHS_27170	0.266719
NC_016845.1	2745447	2745519	-0.0126584	NC_016845.1	2745349	2746188	72	KPHS_27410	0.946641
NC_016845.1	2749353	2749426	-0.0155644	NC_016845.1	2747899	2749395	42	KPHS_27440	1.64284
NC_016845.1	2777662	2778188	-0.0204381	NC_016845.1	2777108	2778973	526	KPHS_27710	0.13566
NC_016845.1	2800728	2800901	-0.0119139	NC_016845.1	2800769	2801692	132	KPHS_27910	0.0802627
NC_016845.1	2843443	2843732	-0.0142053	NC_016845.1	2843331	2844257	289	KPHS_28430	0.234402
NC_016845.1	2845504	2845564	-0.0124252	NC_016845.1	2844634	2845797	60	KPHS_28450	0.303166
NC_016845.1	2851580	2851935	-0.0168948	NC_016845.1	2850668	2854408	355	KPHS_28500	-0.328186
NC_016845.1	2909052	2909406	-0.0133717	NC_016845.1	2909032	2909262	210	KPHS_29090	-0.127589
NC_016845.1	2909052	2909406	-0.0133717	NC_016845.1	2909275	2911236	131	KPHS_29100	-0.0428687
NC_016845.1	2914982	2915072	-0.0146415	NC_016845.1	2914395	2915291	90	KPHS_29160	-0.0770581
NC_016845.1	2932755	2932998	-0.0118158	NC_016845.1	2932657	2933184	243	KPHS_29320	0.226161
NC_016845.1	2934887	2935335	-0.0155958	NC_016845.1	2934903	2936057	432	KPHS_29360	0.565556
NC_016845.1	2940493	2940940	-0.016329	NC_016845.1	2940269	2940538	45	KPHS_29400	0.179136
NC_016845.1	2940493	2940940	-0.016329	NC_016845.1	2940614	2941054	326	KPHS_29410	0.217037
NC_016845.1	2958869	2959031	-0.0119908	NC_016845.1	2958227	2959123	162	KPHS_29630	-0.0545014
NC_016845.1	2969986	2970345	-0.0139574	NC_016845.1	2969239	2970405	359	KPHS_29770	0.0263234
NC_016845.1	2973110	2973390	-0.0124249	NC_016845.1	2973027	2974208	280	KPHS_29790	-0.436998
NC_016845.1	3006476	3006638	-0.0134961	NC_016845.1	3005705	3006694	162	KPHS_30160	1.20474
NC_016845.1	3056581	3056853	-0.0145085	NC_016845.1	3055824	3057593	272	KPHS_30660	-0.19228
NC_016845.1	3061058	3061132	-0.0115603	NC_016845.1	3060325	3062535	74	KPHS_30700	0.298264
NC_016845.1	3106367	3106730	-0.0138031	NC_016845.1	3106217	3106429	62	KPHS_31150	-0.529327
NC_016845.1	3106367	3106730	-0.0138031	NC_016845.1	3106419	3106577	158	KPHS_31160	0.654517
NC_016845.1	3106367	3106730	-0.0138031	NC_016845.1	3106666	3106797	64	KPHS_31170	0.249076
NC_016845.1	3111306	3111643	-0.0154389	NC_016845.1	3110472	3111692	337	KPHS_31220	-0.173588
NC_016845.1	3149878	3150091	-0.0128134	NC_016845.1	3149349	3150140	213	KPHS_31610	0.108658
NC_016845.1	3154658	3155069	-0.0128598	NC_016845.1	3153965	3155218	411	KPHS_31650	-0.169287
NC_016845.1	3175478	3175694	-0.0125208	NC_016845.1	3175373	3176281	216	KPHS_31890	-0.00607263
NC_016845.1	3183243	3183666	-0.0142325	NC_016845.1	3180798	3183473	230	KPHS_31950	-0.163749
NC_016845.1	3183243	3183666	-0.0142325	NC_016845.1	3183621	3184148	45	KPHS_31960	-0.0867851
NC_016845.1	3205525	3205964	-0.0131818	NC_016845.1	3205256	3207856	439	KPHS_32150	0.422112
NC_016845.1	3228844	3228908	-0.0119073	NC_016845.1	3228231	3229910	64	KPHS_32380	-0.207341
NC_016845.1	3237706	3237876	-0.011781	NC_016845.1	3237461	3238477	170	KPHS_32480	0.260593
NC_016845.1	3278198	3278378	-0.0136358	NC_016845.1	3277288	3278202	4	KPHS_32950	0.0852025
NC_016845.1	3278198	3278378	-0.0136358	NC_016845.1	3278312	3279370	66	KPHS_32960	-0.0972247
NC_016845.1	3283667	3283750	-0.0126525	NC_016845.1	3283415	3284746	83	KPHS_33010	0.731541
NC_016845.1	3312563	3312688	-0.011716	NC_016845.1	3312479	3313177	125	KPHS_33310	0.140009
NC_016845.1	3323689	3323925	-0.0156533	NC_016845.1	3323674	3325038	236	KPHS_33430	-0.0255455
NC_016845.1	3339568	3339916	-0.0132912	NC_016845.1	3338671	3340092	348	KPHS_33600	0.075405
NC_016845.1	3371512	3371926	-0.015955	NC_016845.1	3371392	3372111	414	KPHS_33940	-0.320521
NC_016845.1	3420249	3420523	-0.0145354	NC_016845.1	3419753	3420664	274	KPHS_34460	-0.219449
NC_016845.1	3530202	3530452	-0.0145161	NC_016845.1	3530276	3532378	176	KPHS_35310	-0.0593244
NC_016845.1	3558657	3558775	-0.0142138	NC_016845.1	3557927	3558796	118	KPHS_35570	-0.00268599
NC_016845.1	3558842	3559111	-0.0146445	NC_016845.1	3558823	3559887	269	KPHS_35580	-0.0811577
NC_016845.1	3589644	3589912	-0.0164042	NC_016845.1	3588725	3590176	268	KPHS_35800	0.365073
NC_016845.1	3594742	3594903	-0.0134777	NC_016845.1	3594417	3595649	161	KPHS_35850	-0.301264
NC_016845.1	3599407	3599464	-0.0133975	NC_016845.1	3597230	3600352	57	KPHS_35870	-0.0888416
NC_016845.1	3640072	3640372	-0.0167096	NC_016845.1	3638887	3640800	300	KPHS_36230	0.0823501
NC_016845.1	3646411	3646656	-0.0126657	NC_016845.1	3645809	3646966	245	KPHS_36300	-0.342633
NC_016845.1	3662558	3662610	-0.0119634	NC_016845.1	3661725	3663089	52	KPHS_36430	0.174873
NC_016845.1	3672707	3673207	-0.0148285	NC_016845.1	3671862	3672884	177	KPHS_36520	-0.0509637
NC_016845.1	3672707	3673207	-0.0148285	NC_016845.1	3673040	3674197	167	KPHS_36530	-0.359951
NC_016845.1	3681428	3682114	-0.0210597	NC_016845.1	3681398	3682447	686	KPHS_36610	-0.00205651
NC_016845.1	3695729	3696142	-0.0150402	NC_016845.1	3695346	3696059	330	KPHS_36730	0.109809
NC_016845.1	3696533	3696885	-0.0150564	NC_016845.1	3696666	3697055	219	KPHS_36740	0.271332
NC_016845.1	3719070	3719324	-0.0136321	NC_016845.1	3718514	3720148	254	KPHS_36940	-0.097281
NC_016845.1	3765923	3766112	-0.0139658	NC_016845.1	3764710	3765999	76	KPHS_37300	-0.159183
NC_016845.1	3798380	3798635	-0.0169717	NC_016845.1	3797763	3798656	255	KPHS_37610	-0.0765434
NC_016845.1	3819400	3819571	-0.0118018	NC_016845.1	3817505	3819493	93	KPHS_37830	-0.0526139
NC_016845.1	3819400	3819571	-0.0118018	NC_016845.1	3819555	3819836	16	KPHS_37840	-0.560754
NC_016845.1	3842685	3842738	-0.0115296	NC_016845.1	3842604	3843569	53	KPHS_38100	0.147241
NC_016845.1	3891240	3891359	-0.016616	NC_016845.1	3889991	3891394	119	KPHS_38590	0.181586
NC_016845.1	3891432	3891597	-0.0141978	NC_016845.1	3891406	3891693	165	KPHS_38600	0.00720821
NC_016845.1	3892829	3893090	-0.0138055	NC_016845.1	3892151	3893167	261	KPHS_38620	0.0691779
NC_016845.1	3906336	3906700	-0.0153351	NC_016845.1	3905323	3908436	364	KPHS_38740	-0.207444
NC_016845.1	3938510	3938922	-0.013307	NC_016845.1	3937784	3939016	412	KPHS_39040	-0.156826
NC_016845.1	3939393	3939696	-0.0127278	NC_016845.1	3939421	3940488	275	KPHS_39050	0.372207
NC_016845.1	3991505	3991676	-0.0136704	NC_016845.1	3991509	3992699	167	KPHS_39480	0.195191
NC_016845.1	4007919	4008028	-0.0144915	NC_016845.1	4007376	4008281	109	KPHS_39620	-0.0105327
NC_016845.1	4120537	4120799	-0.0129657	NC_016845.1	4119624	4120796	259	KPHS_40890	-0.200191
NC_016845.1	4125222	4125298	-0.0124443	NC_016845.1	4124962	4125423	76	KPHS_40930	0.257607
NC_016845.1	4125354	4125479	-0.0138504	NC_016845.1	4124962	4125423	69	KPHS_40930	0.257607
NC_016845.1	4150358	4150811	-0.0141086	NC_016845.1	4150323	4152557	453	KPHS_41200	0.387732
NC_016845.1	4168254	4168470	-0.0135116	NC_016845.1	4167388	4168509	216	KPHS_41400	0.649547
NC_016845.1	4170207	4170604	-0.0183288	NC_016845.1	4169768	4171825	397	KPHS_41420	0.0944914
NC_016845.1	4176342	4176801	-0.0161954	NC_016845.1	4175535	4176872	459	KPHS_41450	0.694318
NC_016845.1	4185042	4185227	-0.0127381	NC_016845.1	4184464	4185312	185	KPHS_41550	-0.0998324
NC_016845.1	4188811	4189129	-0.0145913	NC_016845.1	4188685	4190394	318	KPHS_41600	0.0266946
NC_016845.1	4195178	4195245	-0.0121562	NC_016845.1	4194406	4195224	46	KPHS_41640	-0.129396
NC_016845.1	4195178	4195245	-0.0121562	NC_016845.1	4195224	4196219	21	KPHS_41650	0.18482
NC_016845.1	4201873	4202211	-0.0156356	NC_016845.1	4201988	4202224	223	KPHS_41710	0.154051
NC_016845.1	4307834	4307981	-0.0120992	NC_016845.1	4307720	4308736	147	KPHS_42780	0.00472335
NC_016845.1	4323256	4323625	-0.0139607	NC_016845.1	4322523	4326011	369	KPHS_42920	-0.10024
NC_016845.1	4336810	4336957	-0.0120236	NC_016845.1	4336329	4338575	147	KPHS_43010	-0.247554
NC_016845.1	4350184	4350279	-0.0126882	NC_016845.1	4349239	4350666	95	KPHS_43140	0.0654244
NC_016845.1	4358837	4358998	-0.0141338	NC_016845.1	4358111	4359013	161	KPHS_43220	-0.00102895
NC_016845.1	4429106	4429586	-0.0122071	NC_016845.1	4428902	4429561	455	KPHS_43950	-0.0543968
NC_016845.1	4454575	4455086	-0.0140183	NC_016845.1	4453726	4454805	230	KPHS_44200	-0.0176348
NC_016845.1	4454575	4455086	-0.0140183	NC_016845.1	4454903	4456066	183	KPHS_44210	0.231913
NC_016845.1	4463914	4464018	-0.0138136	NC_016845.1	4462331	4463971	57	KPHS_44260	0.213101
NC_016845.1	4463914	4464018	-0.0138136	NC_016845.1	4463985	4465454	33	KPHS_44270	-0.418547
NC_016845.1	4475699	4476070	-0.0135307	NC_016845.1	4475474	4476694	371	KPHS_44400	0.577847
NC_016845.1	4515465	4515517	-0.0110553	NC_016845.1	4515482	4515733	35	KPHS_44850	-0.417922
NC_016845.1	4534105	4534189	-0.012848	NC_016845.1	4533608	4534453	84	KPHS_45030	1.01185
NC_016845.1	4557992	4558441	-0.0150369	NC_016845.1	4557830	4558702	449	KPHS_45310	0.417581
NC_016845.1	4590011	4590176	-0.0135925	NC_016845.1	4589603	4591861	165	KPHS_45640	-0.0209957
NC_016845.1	4590237	4590398	-0.0137796	NC_016845.1	4589603	4591861	161	KPHS_45640	-0.0209957
NC_016845.1	4598273	4598390	-0.0120575	NC_016845.1	4596637	4598532	117	KPHS_45710	-0.140817
NC_016845.1	4625251	4625335	-0.0112349	NC_016845.1	4623749	4625356	84	KPHS_46020	0.161011
NC_016845.1	4670716	4671066	-0.0134692	NC_016845.1	4670117	4671247	350	KPHS_46440	0.238338
NC_016845.1	4679423	4679841	-0.0137568	NC_016845.1	4679232	4680644	418	KPHS_46530	0.062993
NC_016845.1	4707677	4707731	-0.0113102	NC_016845.1	4706967	4708349	54	KPHS_46870	-0.0865944
NC_016845.1	4707800	4708278	-0.0136553	NC_016845.1	4706967	4708349	478	KPHS_46870	-0.0865944
NC_016845.1	4714833	4715146	-0.0127399	NC_016845.1	4714780	4715370	313	KPHS_46940	0.256424
NC_016845.1	4761732	4761814	-0.0123928	NC_016845.1	4761717	4762292	82	KPHS_47480	0.066072
NC_016845.1	4814044	4814424	-0.0161732	NC_016845.1	4813484	4814833	380	KPHS_47970	0.263552
NC_016845.1	4879566	4879640	-0.012674	NC_016845.1	4879133	4879963	74	KPHS_48820	0.124072
NC_016845.1	4883575	4883625	-0.0118126	NC_016845.1	4883148	4883711	50	KPHS_48870	-0.050312
NC_016845.1	4886347	4886415	-0.0112191	NC_016845.1	4886056	4887015	68	KPHS_48900	-0.140617
NC_016845.1	4974552	4974912	-0.0149717	NC_016845.1	4974421	4975188	360	KPHS_49700	0.0360636
NC_016845.1	5000741	5000965	-0.0120852	NC_016845.1	4999278	5000933	192	KPHS_49980	-0.291143
NC_016845.1	5000741	5000965	-0.0120852	NC_016845.1	5000933	5001835	32	KPHS_49990	-0.19659
NC_016845.1	5027539	5028014	-0.0125442	NC_016845.1	5027384	5028046	475	KPHS_50220	-0.114468
NC_016845.1	5036473	5036953	-0.0167806	NC_016845.1	5036356	5038407	480	KPHS_50300	-0.150585
NC_016845.1	5057237	5057299	-0.0127303	NC_016845.1	5057195	5057392	62	KPHS_50440	-0.156245
NC_016845.1	5086488	5086720	-0.0137825	NC_016845.1	5085867	5088197	232	KPHS_50670	0.00685426
NC_016845.1	5092074	5092132	-0.0117342	NC_016845.1	5092052	5093332	58	KPHS_50730	-0.332548
NC_016845.1	5100986	5101111	-0.0113935	NC_016845.1	5100442	5102511	125	KPHS_50810	-0.101967
NC_016845.1	5131021	5131146	-0.0120157	NC_016845.1	5130998	5132653	125	KPHS_51070	-0.0441419
NC_016845.1	5146232	5146380	-0.0135682	NC_016845.1	5145914	5146846	148	KPHS_51220	0.210046
NC_016845.1	5154088	5154268	-0.0119239	NC_016845.1	5153152	5154114	26	KPHS_51300	0.0176001
NC_016845.1	5154088	5154268	-0.0119239	NC_016845.1	5154226	5155302	42	KPHS_51310	0.133992
NC_016845.1	5182129	5182296	-0.0123397	NC_016845.1	5181788	5183908	167	KPHS_51640	0.021858
NC_016845.1	5207515	5207601	-0.0122077	NC_016845.1	5206247	5208565	86	KPHS_51850	0.189592
NC_016845.1	5211085	5211310	-0.0125003	NC_016845.1	5211106	5212113	204	KPHS_51880	0.167867
NC_016845.1	5223066	5223407	-0.0136595	NC_016845.1	5222545	5224038	341	KPHS_52020	-0.043654
NC_016845.1	5231331	5231716	-0.0157662	NC_016845.1	5230427	5231791	385	KPHS_52100	0.79512
NC_016845.1	5246878	5246983	-0.0131944	NC_016845.1	5246150	5247472	105	KPHS_52250	0.430859
NC_016845.1	5260458	5260526	-0.0133675	NC_016845.1	5259315	5260706	68	KPHS_52400	0.485165
NC_016845.1	5270756	5270882	-0.0134767	NC_016845.1	5270318	5271241	126	KPHS_52510	0.261812
NC_016845.1	5290010	5290496	-0.0162209	NC_016845.1	5290062	5291195	434	KPHS_52720	-0.0413463
NC_016845.1	5293367	5293575	-0.0138122	NC_016845.1	5293438	5295855	137	KPHS_52750	-0.257708
NC_016845.1	5329473	5329561	-0.01773	NC_016845.1	5329494	5330309	67	KPHS_53130	0.250644
